# Supplementary material for: Risk stratification for lung adenocarcinoma on EGFR and TP53 mutation status, chemotherapy, and PD‐L1 immunotherapy
Source: Cancer Med. 2019 Aug 13;8(13):5850–61. doi: 10.1002/cam4.2492 (PMC6792489; doi:10.1002/cam4.2492)
Supplement: Supplementary file 1 [file CAM4-8-5850-s001.xlsx]

## Sheet: Supplementary Table S1
Supporting Information Table S1- The 477 differentially expressed probes (This list contains 477 differentially expressed probes (for 13 unknown genes and 412 known genes) with adjust-p value of F-statistic < 0.05. In the ID column are the affymetrix HG-U133A probe ID)
ID	Gene.title	Gene.symbol	Chromosome.location	P.Value	adj.P.Val	GO.Function	GO.Process	GO.Component	GO.Function.ID	GO.Process.ID	GO.Component.ID
210778_s_at	microRNA 4800///MAX dimerization protein 4	MIR4800///MXD4	4p16.3	1.15e-07	0.0025641	DNA binding///protein binding///protein dimerization activity///transcription corepressor activity	negative regulation of cell proliferation///negative regulation of transcription from RNA polymerase II promoter///transcription, DNA-templated	nucleus	GO:0003677///GO:0005515///GO:0046983///GO:0003714	GO:0008285///GO:0000122///GO:0006351	GO:0005634
221249_s_at	family with sequence similarity 117 member A	FAM117A	17q21.33	4.3e-07	0.00479115
212506_at	phosphatidylinositol binding clathrin assembly protein	PICALM	11q14	2.13e-06	0.0101155	1-phosphatidylinositol binding///cadherin binding involved in cell-cell adhesion///clathrin adaptor activity///clathrin binding///clathrin binding///clathrin binding///clathrin heavy chain binding///protein binding	cargo loading into vesicle///cell proliferation///cell-cell adhesion///clathrin coat assembly///clathrin-dependent endocytosis///endosomal transport///iron ion homeostasis///iron ion import into cell///negative regulation of gene expression///negative regulation of metalloendopeptidase activity involved in amyloid precursor protein catabolic process///negative regulation of receptor-mediated endo…	colocalizes_with AP-2 adaptor complex///Golgi apparatus///cell-cell adherens junction///colocalizes_with clathrin coat of coated pit///clathrin-coated pit///clathrin-coated pit///membrane///neurofibrillary tangle///neuronal cell body///nucleus///colocalizes_with perinuclear region of cytoplasm///postsynaptic membrane///presynaptic membrane///vesicle	GO:0005545///GO:0098641///GO:0035615///GO:0030276///GO:0030276///GO:0030276///GO:0032050///GO:0005515	GO:0035459///GO:0008283///GO:0098609///GO:0048268///GO:0072583///GO:0016197///GO:0055072///GO:0097459///GO:0010629///GO:1902963///GO:0048261///GO:1902961///GO:1902004///GO:1901216///GO:0045893///GO:0006461///GO:0031623///GO:0006898///GO:0006898///GO:1902959///GO:0030100///GO:0032880///GO:0016188///GO:0016192	colocalizes_with GO:0030122///GO:0005794///GO:0005913///colocalizes_with GO:0030132///GO:0005905///GO:0005905///GO:0016020///GO:0097418///GO:0043025///GO:0005634///colocalizes_with GO:0048471///GO:0045211///GO:0042734///GO:0031982
214911_s_at	bromodomain containing 2	BRD2	6p21.3	2.38e-06	0.0101155	chromatin binding///lysine-acetylated histone binding///protein binding	covalent chromatin modification///nucleosome assembly///regulation of transcription from RNA polymerase II promoter///spermatogenesis///transcription, DNA-templated	cytoplasm///nucleus	GO:0003682///GO:0070577///GO:0005515	GO:0016569///GO:0006334///GO:0006357///GO:0007283///GO:0006351	GO:0005737///GO:0005634
212346_s_at	microRNA 4800///MAX dimerization protein 4	MIR4800///MXD4	4p16.3	3.13e-06	0.0101155	DNA binding///protein binding///protein dimerization activity///transcription corepressor activity	negative regulation of cell proliferation///negative regulation of transcription from RNA polymerase II promoter///transcription, DNA-templated	nucleus	GO:0003677///GO:0005515///GO:0046983///GO:0003714	GO:0008285///GO:0000122///GO:0006351	GO:0005634
215764_x_at	adaptor related protein complex 2 alpha 2 subunit	AP2A2	11p15.5	3.47e-06	0.0101155	contributes_to clathrin adaptor activity///lipid binding///molecular_function///protein binding///protein complex binding///protein kinase binding///protein transporter activity	Wnt signaling pathway, planar cell polarity pathway///antigen processing and presentation of exogenous peptide antigen via MHC class II///clathrin-dependent endocytosis///ephrin receptor signaling pathway///intracellular protein transport///microtubule-based movement///negative regulation of epidermal growth factor receptor signaling pathway///regulation of defense response to virus by virus	AP-2 adaptor complex///clathrin-coated endocytic vesicle membrane///cytoplasmic, membrane-bounded vesicle///cytosol///endocytic vesicle membrane///endolysosome membrane///plasma membrane	contributes_to GO:0035615///GO:0008289///GO:0003674///GO:0005515///GO:0032403///GO:0019901///GO:0008565	GO:0060071///GO:0019886///GO:0072583///GO:0048013///GO:0006886///GO:0007018///GO:0042059///GO:0050690	GO:0030122///GO:0030669///GO:0016023///GO:0005829///GO:0030666///GO:0036020///GO:0005886
213736_at	cytochrome c oxidase subunit 5B	COX5B	2q11.2	5.81e-06	0.0101155	cytochrome-c oxidase activity///metal ion binding///protein binding	hydrogen ion transmembrane transport///mitochondrial electron transport, cytochrome c to oxygen///respiratory gaseous exchange	extracellular exosome///mitochondrial inner membrane///mitochondrion	GO:0004129///GO:0046872///GO:0005515	GO:1902600///GO:0006123///GO:0007585	GO:0070062///GO:0005743///GO:0005739
204354_at	protection of telomeres 1	POT1	7q31.33	5.91e-06	0.0101155	DEAD/H-box RNA helicase binding///G-rich strand telomeric DNA binding///protein binding///single-stranded telomeric DNA binding///single-stranded telomeric DNA binding///telomerase inhibitor activity///telomeric DNA binding	DNA duplex unwinding///establishment of protein localization to telomere///negative regulation of telomerase activity///positive regulation of DNA strand elongation///positive regulation of helicase activity///positive regulation of telomerase activity///positive regulation of telomerase activity///positive regulation of telomere maintenance via telomerase///telomere assembly///telomere capping//…	chromosome, telomeric region///nuclear chromosome, telomeric region///nuclear telomere cap complex///nucleoplasm///nucleus///telosome///telosome	GO:0017151///GO:0098505///GO:0005515///GO:0043047///GO:0043047///GO:0010521///GO:0042162	GO:0032508///GO:0070200///GO:0051974///GO:0060383///GO:0051096///GO:0051973///GO:0051973///GO:0032212///GO:0032202///GO:0016233///GO:0016233///GO:0016233///GO:0007004///GO:0007004	GO:0000781///GO:0000784///GO:0000783///GO:0005654///GO:0005634///GO:0070187///GO:0070187
203213_at	cyclin dependent kinase 1	CDK1	10q21.1	6e-06	0.0101155	ATP binding///Hsp70 protein binding///RNA polymerase II carboxy-terminal domain kinase activity///cyclin binding///cyclin-dependent protein serine/threonine kinase activity///cyclin-dependent protein serine/threonine kinase activity///histone kinase activity///protein binding///protein kinase activity///protein serine/threonine kinase activity///protein serine/threonine kinase activity	DNA damage response, signal transduction by p53 class mediator resulting in cell cycle arrest///DNA repair///DNA replication///G1/S transition of mitotic cell cycle///G2/M transition of mitotic cell cycle///Golgi disassembly///activation of MAPK activity///anaphase-promoting complex-dependent catabolic process///apoptotic process///cell aging///cell division///cell migration///cellular response t…	centrosome///cytoplasm///cytosol///extracellular exosome///membrane///midbody///mitochondrion///mitotic spindle///nuclear chromosome, telomeric region///nucleoplasm///nucleus///spindle microtubule	GO:0005524///GO:0030544///GO:0008353///GO:0030332///GO:0004693///GO:0004693///GO:0035173///GO:0005515///GO:0004672///GO:0004674///GO:0004674	GO:0006977///GO:0006281///GO:0006260///GO:0000082///GO:0000086///GO:0090166///GO:0000187///GO:0031145///GO:0006915///GO:0007569///GO:0051301///GO:0016477///GO:0070301///GO:0007098///GO:0030261///GO:0030855///GO:0016572///GO:0000226///GO:0007095///GO:0007067///GO:0007077///GO:0043066///GO:0051436///GO:0031100///GO:0018105///GO:0018107///GO:0045740///GO:0060045///GO:0010628///GO:0045931///GO:003316…	GO:0005813///GO:0005737///GO:0005829///GO:0070062///GO:0016020///GO:0030496///GO:0005739///GO:0072686///GO:0000784///GO:0005654///GO:0005634///GO:0005876
205240_at	G-protein signaling modulator 2	GPSM2	1p13.3	6.26e-06	0.0101155	G-protein alpha-subunit binding///GDP-dissociation inhibitor activity///identical protein binding///nucleotide binding///protein binding	G-protein coupled receptor signaling pathway///establishment of mitotic spindle orientation///lung epithelial cell differentiation///maintenance of centrosome location///mitotic spindle organization///regulation of catalytic activity	apical part of cell///cell cortex///cytoplasm///colocalizes_with mitotic spindle pole	GO:0001965///GO:0005092///GO:0042802///GO:0000166///GO:0005515	GO:0007186///GO:0000132///GO:0060487///GO:0051661///GO:0007052///GO:0050790	GO:0045177///GO:0005938///GO:0005737///colocalizes_with GO:0097431
203087_s_at	kinesin family member 2A	KIF2A	5q12-q13	6.45e-06	0.0101155	ATP binding///ATPase activity///microtubule binding///microtubule motor activity///motor activity///protein binding	antigen processing and presentation of exogenous peptide antigen via MHC class II///cell differentiation///cell division///microtubule-based movement///microtubule-based movement///mitotic spindle assembly///mitotic spindle organization///nervous system development///retrograde vesicle-mediated transport, Golgi to ER///sister chromatid cohesion	centrosome///cytosol///kinesin complex///membrane///nucleolus///nucleus///sperm principal piece///colocalizes_with spindle microtubule///colocalizes_with spindle pole	GO:0005524///GO:0016887///GO:0008017///GO:0003777///GO:0003774///GO:0005515	GO:0019886///GO:0030154///GO:0051301///GO:0007018///GO:0007018///GO:0090307///GO:0007052///GO:0007399///GO:0006890///GO:0007062	GO:0005813///GO:0005829///GO:0005871///GO:0016020///GO:0005730///GO:0005634///GO:0097228///colocalizes_with GO:0005876///colocalizes_with GO:0000922
205542_at	six transmembrane epithelial antigen of the prostate 1	STEAP1	7q21	6.52e-06	0.0101155	channel activity///NOT cupric reductase activity///NOT ferric-chelate reductase (NADPH) activity///metal ion binding///transporter activity	NOT copper ion import///NOT ferric iron import into cell///iron ion homeostasis///oxidation-reduction process///transmembrane transport	cell-cell junction///endosome///endosome membrane///integral component of plasma membrane///membrane///plasma membrane	GO:0015267///NOT GO:0008823///NOT GO:0052851///GO:0046872///GO:0005215	NOT GO:0015677///NOT GO:0097461///GO:0055072///GO:0055114///GO:0055085	GO:0005911///GO:0005768///GO:0010008///GO:0005887///GO:0016020///GO:0005886
204746_s_at	protein interacting with PRKCA 1	PICK1	22q13.1	7.1e-06	0.0101155	ATPase activity///Arp2/3 complex binding///G-protein coupled receptor binding///actin filament binding///enzyme binding///identical protein binding///metal ion binding///protein C-terminus binding///protein binding///protein domain specific binding///protein kinase C binding///receptor binding	DNA methylation involved in embryo development///DNA methylation involved in gamete generation///cellular response to decreased oxygen levels///cellular response to glucose starvation///dendritic spine maintenance///dendritic spine organization///glial cell development///long term synaptic depression///monoamine transport///negative regulation of Arp2/3 complex-mediated actin nucleation///neurona…	Golgi apparatus///cell junction///cytoplasm///cytoskeleton///endocytic vesicle membrane///neuron projection///perinuclear region of cytoplasm///plasma membrane///plasma membrane///postsynaptic density///postsynaptic membrane///presynaptic membrane///synapse	GO:0016887///GO:0071933///GO:0001664///GO:0051015///GO:0019899///GO:0042802///GO:0046872///GO:0008022///GO:0005515///GO:0019904///GO:0005080///GO:0005102	GO:0043045///GO:0043046///GO:0036294///GO:0042149///GO:0097062///GO:0097061///GO:0021782///GO:0060292///GO:0015844///GO:0034316///GO:0045161///GO:0002092///GO:0007205///GO:0006468///GO:0043113///GO:0034315///GO:0006890	GO:0005794///GO:0030054///GO:0005737///GO:0005856///GO:0030666///GO:0043005///GO:0048471///GO:0005886///GO:0005886///GO:0014069///GO:0045211///GO:0042734///GO:0045202
212044_s_at	ribosomal protein L27a	RPL27A	11p15	7.15e-06	0.0101155	RNA binding///poly(A) RNA binding///protein binding///structural constituent of ribosome	SRP-dependent cotranslational protein targeting to membrane///nuclear-transcribed mRNA catabolic process, nonsense-mediated decay///rRNA processing///translation///translational initiation///viral transcription	cytosol///cytosolic large ribosomal subunit///membrane	GO:0003723///GO:0044822///GO:0005515///GO:0003735	GO:0006614///GO:0000184///GO:0006364///GO:0006412///GO:0006413///GO:0019083	GO:0005829///GO:0022625///GO:0016020
212213_x_at	OPA1, mitochondrial dynamin like GTPase	OPA1	3q29	7.15e-06	0.0101155	GTP binding///GTPase activity///magnesium ion binding///protein binding	apoptotic process///axonal transport of mitochondrion///cellular senescence///inner mitochondrial membrane organization///mitochondrial fission///mitochondrial fusion///mitochondrial fusion///mitochondrial fusion///mitochondrial genome maintenance///mitochondrion organization///mitochondrion organization///negative regulation of endoplasmic reticulum stress-induced intrinsic apoptotic signaling p…	axon cytoplasm///cytoplasm///dendrite///extrinsic component of mitochondrial inner membrane///integral component of membrane///membrane///mitochondrial crista///mitochondrial inner membrane///mitochondrial inner membrane///mitochondrial intermembrane space///mitochondrial intermembrane space///mitochondrial outer membrane///mitochondrion///nucleoplasm	GO:0005525///GO:0003924///GO:0000287///GO:0005515	GO:0006915///GO:0019896///GO:0090398///GO:0007007///GO:0000266///GO:0008053///GO:0008053///GO:0008053///GO:0000002///GO:0007005///GO:0007005///GO:1902236///GO:0090201///GO:1900006///GO:0010636///GO:0014042///GO:0007601	GO:1904115///GO:0005737///GO:0030425///GO:0031314///GO:0016021///GO:0016020///GO:0030061///GO:0005743///GO:0005743///GO:0005758///GO:0005758///GO:0005741///GO:0005739///GO:0005654
218421_at	ceramide kinase	CERK	22q13.31	8.02e-06	0.0101155	ATP binding///ceramide kinase activity///ceramide kinase activity///magnesium ion binding///protein binding	ceramide metabolic process///ceramide metabolic process///glycosphingolipid metabolic process///lipid phosphorylation	integral component of membrane///mitochondrion///plasma membrane	GO:0005524///GO:0001729///GO:0001729///GO:0000287///GO:0005515	GO:0006672///GO:0006672///GO:0006687///GO:0046834	GO:0016021///GO:0005739///GO:0005886
218507_at	hypoxia inducible lipid droplet associated	HILPDA	7q32.1	8.85e-06	0.0101155	protein binding///receptor binding	autocrine signaling///positive regulation of cell proliferation///positive regulation of cytokine production///positive regulation of defense response to virus by host///positive regulation of lipid storage///response to stress///xenophagy	cell surface///extracellular space///integral component of membrane///lipid particle///secretory granule	GO:0005515///GO:0005102	GO:0035425///GO:0008284///GO:0001819///GO:0002230///GO:0010884///GO:0006950///GO:0098792	GO:0009986///GO:0005615///GO:0016021///GO:0005811///GO:0030141
214001_x_at	ribosomal protein S10	RPS10	6p21.31	9.19e-06	0.0101155	poly(A) RNA binding///protein binding///structural constituent of ribosome	SRP-dependent cotranslational protein targeting to membrane///nuclear-transcribed mRNA catabolic process, nonsense-mediated decay///rRNA processing///ribosomal small subunit assembly///translation///translational initiation///viral transcription	cytosol///cytosolic small ribosomal subunit///extracellular exosome///extracellular matrix///focal adhesion///membrane///nucleolus///nucleoplasm///ribosome	GO:0044822///GO:0005515///GO:0003735	GO:0006614///GO:0000184///GO:0006364///GO:0000028///GO:0006412///GO:0006413///GO:0019083	GO:0005829///GO:0022627///GO:0070062///GO:0031012///GO:0005925///GO:0016020///GO:0005730///GO:0005654///GO:0005840
212887_at	Sec23 homolog A, coat complex II component	SEC23A	14q21.1	9.27e-06	0.0101155	protein binding///zinc ion binding	COPII vesicle coating///ER to Golgi vesicle-mediated transport///antigen processing and presentation of exogenous peptide antigen via MHC class II///antigen processing and presentation of peptide antigen via MHC class I///intracellular protein transport///vesicle-mediated transport	COPII vesicle coat///ER to Golgi transport vesicle membrane///Golgi membrane///cytosol///endoplasmic reticulum///endoplasmic reticulum membrane///perinuclear region of cytoplasm///smooth endoplasmic reticulum membrane	GO:0005515///GO:0008270	GO:0048208///GO:0006888///GO:0019886///GO:0002474///GO:0006886///GO:0016192	GO:0030127///GO:0012507///GO:0000139///GO:0005829///GO:0005783///GO:0005789///GO:0048471///GO:0030868
209709_s_at	hyaluronan mediated motility receptor	HMMR	5q34	9.29e-06	0.0101155	hyaluronic acid binding///protein binding	G2/M transition of mitotic cell cycle///hyaluronan catabolic process	cell surface///cytosol///membrane///plasma membrane	GO:0005540///GO:0005515	GO:0000086///GO:0030214	GO:0009986///GO:0005829///GO:0016020///GO:0005886
219588_s_at	non-SMC condensin II complex subunit G2	NCAPG2	7q36.3	9.53e-06	0.0101155	methylated histone binding///protein binding	cell division///chromosome condensation///inner cell mass cell proliferation///mitotic nuclear division	membrane///nucleoplasm	GO:0035064///GO:0005515	GO:0051301///GO:0030261///GO:0001833///GO:0007067	GO:0016020///GO:0005654
212476_at	ArfGAP with coiled-coil, ankyrin repeat and PH domains 2	ACAP2	3q29	1.08e-05	0.0109557	GTPase activator activity///Rab GTPase binding///metal ion binding	cellular response to nerve growth factor stimulus///positive regulation of GTPase activity///protein localization to endosome	endosome membrane///membrane	GO:0005096///GO:0017137///GO:0046872	GO:1990090///GO:0043547///GO:0036010	GO:0010008///GO:0016020
210121_at	beta-1,3-galactosyltransferase 2	B3GALT2	1q31	1.18e-05	0.0113855	UDP-galactose:beta-N-acetylglucosamine beta-1,3-galactosyltransferase activity	oligosaccharide biosynthetic process///protein glycosylation	Golgi membrane///integral component of membrane	GO:0008499	GO:0009312///GO:0006486	GO:0000139///GO:0016021
201890_at	ribonucleotide reductase regulatory subunit M2	RRM2	2p25-p24	1.26e-05	0.0113912	metal ion binding///protein binding///ribonucleoside-diphosphate reductase activity, thioredoxin disulfide as acceptor///ribonucleoside-diphosphate reductase activity, thioredoxin disulfide as acceptor///ribonucleoside-diphosphate reductase activity, thioredoxin disulfide as acceptor	DNA replication///G1/S transition of mitotic cell cycle///deoxyribonucleoside diphosphate metabolic process///deoxyribonucleotide biosynthetic process///deoxyribonucleotide biosynthetic process///nucleobase-containing small molecule interconversion///oxidation-reduction process///protein heterotetramerization///regulation of transcription involved in G1/S transition of mitotic cell cycle	cytoplasm///cytosol///nucleoplasm///nucleus///ribonucleoside-diphosphate reductase complex	GO:0046872///GO:0005515///GO:0004748///GO:0004748///GO:0004748	GO:0006260///GO:0000082///GO:0009186///GO:0009263///GO:0009263///GO:0015949///GO:0055114///GO:0051290///GO:0000083	GO:0005737///GO:0005829///GO:0005654///GO:0005634///GO:0005971
35147_at	MCF.2 cell line derived transforming sequence like	MCF2L	13q34	1.32e-05	0.0113912	Rho guanyl-nucleotide exchange factor activity///guanyl-nucleotide exchange factor activity///phosphatidylinositol binding	intracellular signal transduction///positive regulation of GTPase activity///positive regulation of apoptotic process///regulation of Rho protein signal transduction///regulation of small GTPase mediated signal transduction	cytosol///endomembrane system///extracellular space///plasma membrane	GO:0005089///GO:0005085///GO:0035091	GO:0035556///GO:0043547///GO:0043065///GO:0035023///GO:0051056	GO:0005829///GO:0012505///GO:0005615///GO:0005886
212226_s_at	phospholipid phosphatase 3	PLPP3	1p32.2	1.33e-05	0.0113912	integrin binding///lipid phosphatase activity///phosphatidate phosphatase activity///phosphoprotein phosphatase activity///protein binding///sphingosine-1-phosphate phosphatase activity///sphingosine-1-phosphate phosphatase activity	Bergmann glial cell differentiation///blood vessel development///canonical Wnt signaling pathway involved in positive regulation of cell-cell adhesion///canonical Wnt signaling pathway involved in positive regulation of endothelial cell migration///canonical Wnt signaling pathway involved in positive regulation of wound healing///gastrulation with mouth forming second///germ cell migration///homo…	Golgi apparatus///adherens junction///endoplasmic reticulum membrane///extracellular exosome///integral component of plasma membrane///membrane///plasma membrane	GO:0005178///GO:0042577///GO:0008195///GO:0004721///GO:0005515///GO:0042392///GO:0042392	GO:0060020///GO:0001568///GO:0044329///GO:0044328///GO:0044330///GO:0001702///GO:0008354///GO:0034109///GO:0006629///GO:0001933///GO:0046839///GO:0006644///GO:0050731///GO:0051091///GO:0006470///GO:0050821///GO:0030111///GO:1902068///GO:0030148	GO:0005794///GO:0005912///GO:0005789///GO:0070062///GO:0005887///GO:0016020///GO:0005886
212581_x_at	glyceraldehyde-3-phosphate dehydrogenase	GAPDH	12p13	1.47e-05	0.0120914	NAD binding///NADP binding///glyceraldehyde-3-phosphate dehydrogenase (NAD+) (phosphorylating) activity///glyceraldehyde-3-phosphate dehydrogenase (NAD+) (phosphorylating) activity///glyceraldehyde-3-phosphate dehydrogenase (NAD+) (phosphorylating) activity///identical protein binding///microtubule binding///peptidyl-cysteine S-nitrosylase activity///protein binding	canonical glycolysis///cellular response to interferon-gamma///gluconeogenesis///microtubule cytoskeleton organization///negative regulation of translation///negative regulation of translation///neuron apoptotic process///peptidyl-cysteine S-trans-nitrosylation///protein stabilization///regulation of macroautophagy	GAIT complex///cytoplasm///cytoplasm///cytosol///cytosol///cytosol///extracellular exosome///extracellular matrix///intracellular membrane-bounded organelle///intracellular ribonucleoprotein complex///lipid particle///membrane///microtubule cytoskeleton///nuclear membrane///nucleus///nucleus///perinuclear region of cytoplasm///plasma membrane///vesicle	GO:0051287///GO:0050661///GO:0004365///GO:0004365///GO:0004365///GO:0042802///GO:0008017///GO:0035605///GO:0005515	GO:0061621///GO:0071346///GO:0006094///GO:0000226///GO:0017148///GO:0017148///GO:0051402///GO:0035606///GO:0050821///GO:0016241	GO:0097452///GO:0005737///GO:0005737///GO:0005829///GO:0005829///GO:0005829///GO:0070062///GO:0031012///GO:0043231///GO:0030529///GO:0005811///GO:0016020///GO:0015630///GO:0031965///GO:0005634///GO:0005634///GO:0048471///GO:0005886///GO:0031982
203034_s_at	small nucleolar RNA, H/ACA box 3A///ribosomal protein L27a	SNORA3A///RPL27A	11p15///11p15	1.6e-05	0.0121976	RNA binding///poly(A) RNA binding///protein binding///structural constituent of ribosome	SRP-dependent cotranslational protein targeting to membrane///nuclear-transcribed mRNA catabolic process, nonsense-mediated decay///rRNA processing///translation///translational initiation///viral transcription	cytosol///cytosolic large ribosomal subunit///membrane	GO:0003723///GO:0044822///GO:0005515///GO:0003735	GO:0006614///GO:0000184///GO:0006364///GO:0006412///GO:0006413///GO:0019083	GO:0005829///GO:0022625///GO:0016020
38918_at	SRY-box 13	SOX13	1q32	1.63e-05	0.0121976	RNA polymerase II regulatory region sequence-specific DNA binding///protein binding///sequence-specific DNA binding///transcription factor activity, sequence-specific DNA binding	anatomical structure morphogenesis///regulation of gamma-delta T cell differentiation///regulation of transcription, DNA-templated///transcription, DNA-templated	nucleoplasm///nucleus	GO:0000977///GO:0005515///GO:0043565///GO:0003700	GO:0009653///GO:0045586///GO:0006355///GO:0006351	GO:0005654///GO:0005634
201049_s_at	ribosomal protein S18	RPS18	6p21.3	1.64e-05	0.0121976	poly(A) RNA binding///protein binding///rRNA binding///structural constituent of ribosome	SRP-dependent cotranslational protein targeting to membrane///nuclear-transcribed mRNA catabolic process, nonsense-mediated decay///rRNA processing///ribosome biogenesis///translation///translation///translational initiation///viral transcription	cytosol///cytosolic small ribosomal subunit///extracellular exosome///extracellular matrix///focal adhesion///membrane///nucleoplasm///nucleus///ribosome///small ribosomal subunit	GO:0044822///GO:0005515///GO:0019843///GO:0003735	GO:0006614///GO:0000184///GO:0006364///GO:0042254///GO:0006412///GO:0006412///GO:0006413///GO:0019083	GO:0005829///GO:0022627///GO:0070062///GO:0031012///GO:0005925///GO:0016020///GO:0005654///GO:0005634///GO:0005840///GO:0015935
204187_at	guanosine monophosphate reductase	GMPR	6p23	1.77e-05	0.0126373	GMP reductase activity///metal ion binding	oxidation-reduction process///purine nucleobase metabolic process///purine nucleotide metabolic process///purine-containing compound salvage///response to cold	GMP reductase complex///cytosol	GO:0003920///GO:0046872	GO:0055114///GO:0006144///GO:0006163///GO:0043101///GO:0009409	GO:1902560///GO:0005829
202028_s_at	ribosomal protein L38	RPL38	17q25.1	1.83e-05	0.0126373	RNA binding///structural constituent of ribosome	90S preribosome assembly///SRP-dependent cotranslational protein targeting to membrane///axial mesoderm development///middle ear morphogenesis///nuclear-transcribed mRNA catabolic process, nonsense-mediated decay///ossification///rRNA processing///regulation of translation///ribonucleoprotein complex assembly///sensory perception of sound///skeletal system development///translation///translationa…	cytosol///cytosolic large ribosomal subunit///eukaryotic 80S initiation complex///focal adhesion	GO:0003723///GO:0003735	GO:0034463///GO:0006614///GO:0048318///GO:0042474///GO:0000184///GO:0001503///GO:0006364///GO:0006417///GO:0022618///GO:0007605///GO:0001501///GO:0006412///GO:0006413///GO:0019083	GO:0005829///GO:0022625///GO:0033291///GO:0005925
202113_s_at	sorting nexin 2	SNX2	5q23	1.87e-05	0.0126373	cadherin binding involved in cell-cell adhesion///epidermal growth factor receptor binding///insulin receptor binding///leptin receptor binding///phosphatidylinositol binding///protein binding///protein heterodimerization activity///protein heterodimerization activity///protein homodimerization activity///transferrin receptor binding	cell-cell adhesion///early endosome to Golgi transport///endocytosis///intracellular protein transport///lamellipodium morphogenesis///protein oligomerization///retrograde transport, endosome to Golgi///retrograde transport, endosome to Golgi///vesicle organization	cell-cell adherens junction///cytoplasm///cytosol///early endosome membrane///endosome membrane///extracellular exosome///extrinsic component of membrane///lamellipodium///membrane///protein complex///retromer complex///retromer, tubulation complex///retromer, tubulation complex	GO:0098641///GO:0005154///GO:0005158///GO:1990460///GO:0035091///GO:0005515///GO:0046982///GO:0046982///GO:0042803///GO:1990459	GO:0098609///GO:0034498///GO:0006897///GO:0006886///GO:0072673///GO:0051259///GO:0042147///GO:0042147///GO:0016050	GO:0005913///GO:0005737///GO:0005829///GO:0031901///GO:0010008///GO:0070062///GO:0019898///GO:0030027///GO:0016020///GO:0043234///GO:0030904///GO:0030905///GO:0030905
202446_s_at	phospholipid scramblase 1	PLSCR1	3q23	1.97e-05	0.0129093	CD4 receptor binding///DNA binding///SH3 domain binding///calcium ion binding///calcium ion binding///enzyme binding///epidermal growth factor receptor binding///phospholipid scramblase activity///protein binding///transcriptional activator activity, RNA polymerase II core promoter proximal region sequence-specific binding	acute-phase response///apoptotic process///defense response to virus///negative regulation of viral genome replication///phosphatidylserine biosynthetic process///phospholipid scrambling///platelet activation///positive regulation of DNA topoisomerase (ATP-hydrolyzing) activity///positive regulation of gene expression///positive regulation of innate immune response///positive regulation of transc…	Golgi apparatus///cytosol///extracellular exosome///extracellular matrix///integral component of plasma membrane///membrane///membrane raft///nucleolus///nucleus///plasma membrane	GO:0042609///GO:0003677///GO:0017124///GO:0005509///GO:0005509///GO:0019899///GO:0005154///GO:0017128///GO:0005515///GO:0001077	GO:0006953///GO:0006915///GO:0051607///GO:0045071///GO:0006659///GO:0017121///GO:0030168///GO:2000373///GO:0010628///GO:0045089///GO:0045944///GO:0060368///GO:0033003///GO:0035456///GO:0006366	GO:0005794///GO:0005829///GO:0070062///GO:0031012///GO:0005887///GO:0016020///GO:0045121///GO:0005730///GO:0005634///GO:0005886
204033_at	thyroid hormone receptor interactor 13	TRIP13	5p15.33	2.09e-05	0.0130897	ATP binding///identical protein binding///protein binding///transcription cofactor activity	double-strand break repair///female meiosis I///male meiosis I///oocyte maturation///oogenesis///reciprocal meiotic recombination///regulation of nucleic acid-templated transcription///spermatid development///spermatogenesis///synaptonemal complex assembly///transcription from RNA polymerase II promoter	male germ cell nucleus///nucleus	GO:0005524///GO:0042802///GO:0005515///GO:0003712	GO:0006302///GO:0007144///GO:0007141///GO:0001556///GO:0048477///GO:0007131///GO:1903506///GO:0007286///GO:0007283///GO:0007130///GO:0006366	GO:0001673///GO:0005634
218831_s_at	Fc fragment of IgG receptor and transporter	FCGRT	19q13.3	2.13e-05	0.0130897	IgG binding///IgG receptor activity///antigen binding///beta-2-microglobulin binding///NOT peptide antigen binding	Fc-gamma receptor signaling pathway///IgG immunoglobulin transcytosis in epithelial cells mediated by FcRn immunoglobulin receptor///antigen processing and presentation///immune response	integral component of membrane///plasma membrane	GO:0019864///GO:0019770///GO:0003823///GO:0030881///NOT GO:0042605	GO:0038094///GO:0002416///GO:0019882///GO:0006955	GO:0016021///GO:0005886
217739_s_at	nicotinamide phosphoribosyltransferase	NAMPT	7q22.3	2.17e-05	0.0130897	cytokine activity///drug binding///nicotinamide phosphoribosyltransferase activity///nicotinate-nucleotide diphosphorylase (carboxylating) activity///protein binding///protein homodimerization activity	NAD biosynthetic process///NOT adipose tissue development///cell-cell signaling///circadian regulation of gene expression///circadian rhythm///female pregnancy///NOT insulin receptor signaling pathway///nicotinamide metabolic process///positive regulation of cell proliferation///positive regulation of nitric-oxide synthase biosynthetic process///positive regulation of smooth muscle cell prolifera…	cell junction///cytosol///extracellular exosome///extracellular space///nucleoplasm	GO:0005125///GO:0008144///GO:0047280///GO:0004514///GO:0005515///GO:0042803	GO:0009435///NOT GO:0060612///GO:0007267///GO:0032922///GO:0007623///GO:0007565///NOT GO:0008286///GO:0006769///GO:0008284///GO:0051770///GO:0048661///GO:0045944///GO:0014070///GO:0007165	GO:0030054///GO:0005829///GO:0070062///GO:0005615///GO:0005654
220235_s_at	ligand dependent nuclear receptor interacting factor 1	LRIF1	1p13.3	2.28e-05	0.013173	protein binding///retinoic acid receptor binding	regulation of transcription, DNA-templated///transcription, DNA-templated	microtubule organizing center///colocalizes_with nuclear chromosome, telomeric region///nuclear matrix///nucleus	GO:0005515///GO:0042974	GO:0006355///GO:0006351	GO:0005815///colocalizes_with GO:0000784///GO:0016363///GO:0005634
210559_s_at	cyclin dependent kinase 1	CDK1	10q21.1	2.32e-05	0.013173	ATP binding///Hsp70 protein binding///RNA polymerase II carboxy-terminal domain kinase activity///cyclin binding///cyclin-dependent protein serine/threonine kinase activity///cyclin-dependent protein serine/threonine kinase activity///histone kinase activity///protein binding///protein kinase activity///protein serine/threonine kinase activity///protein serine/threonine kinase activity	DNA damage response, signal transduction by p53 class mediator resulting in cell cycle arrest///DNA repair///DNA replication///G1/S transition of mitotic cell cycle///G2/M transition of mitotic cell cycle///Golgi disassembly///activation of MAPK activity///anaphase-promoting complex-dependent catabolic process///apoptotic process///cell aging///cell division///cell migration///cellular response t…	centrosome///cytoplasm///cytosol///extracellular exosome///membrane///midbody///mitochondrion///mitotic spindle///nuclear chromosome, telomeric region///nucleoplasm///nucleus///spindle microtubule	GO:0005524///GO:0030544///GO:0008353///GO:0030332///GO:0004693///GO:0004693///GO:0035173///GO:0005515///GO:0004672///GO:0004674///GO:0004674	GO:0006977///GO:0006281///GO:0006260///GO:0000082///GO:0000086///GO:0090166///GO:0000187///GO:0031145///GO:0006915///GO:0007569///GO:0051301///GO:0016477///GO:0070301///GO:0007098///GO:0030261///GO:0030855///GO:0016572///GO:0000226///GO:0007095///GO:0007067///GO:0007077///GO:0043066///GO:0051436///GO:0031100///GO:0018105///GO:0018107///GO:0045740///GO:0060045///GO:0010628///GO:0045931///GO:003316…	GO:0005813///GO:0005737///GO:0005829///GO:0070062///GO:0016020///GO:0030496///GO:0005739///GO:0072686///GO:0000784///GO:0005654///GO:0005634///GO:0005876
207783_x_at	HECT, UBA and WWE domain containing 1, E3 ubiquitin protein ligase	HUWE1	Xp11.22	2.6e-05	0.013173	DNA binding///ligase activity///poly(A) RNA binding///protein binding///ubiquitin-protein transferase activity///ubiquitin-protein transferase activity///ubiquitin-protein transferase activity	base-excision repair///cell differentiation///histone ubiquitination///positive regulation of protein targeting to mitochondrion///protein monoubiquitination///protein polyubiquitination///protein polyubiquitination///protein ubiquitination involved in ubiquitin-dependent protein catabolic process	cytoplasm///cytosol///extracellular exosome///membrane///nucleoplasm///nucleus///nucleus	GO:0003677///GO:0016874///GO:0044822///GO:0005515///GO:0004842///GO:0004842///GO:0004842	GO:0006284///GO:0030154///GO:0016574///GO:1903955///GO:0006513///GO:0000209///GO:0000209///GO:0042787	GO:0005737///GO:0005829///GO:0070062///GO:0016020///GO:0005654///GO:0005634///GO:0005634
208685_x_at	bromodomain containing 2	BRD2	6p21.3	2.66e-05	0.013173	chromatin binding///lysine-acetylated histone binding///protein binding	covalent chromatin modification///nucleosome assembly///regulation of transcription from RNA polymerase II promoter///spermatogenesis///transcription, DNA-templated	cytoplasm///nucleus	GO:0003682///GO:0070577///GO:0005515	GO:0016569///GO:0006334///GO:0006357///GO:0007283///GO:0006351	GO:0005737///GO:0005634
204524_at	3-phosphoinositide-dependent protein kinase 1-like///3-phosphoinositide dependent protein kinase 1	LOC101060747///PDPK1	16p13.3	2.74e-05	0.013173	3-phosphoinositide-dependent protein kinase activity///ATP binding///insulin receptor binding///kinase activity///phospholipase activator activity///phospholipase binding///protein binding///protein kinase binding///protein serine/threonine kinase activity///protein serine/threonine kinase activity///protein serine/threonine kinase activity///protein serine/threonine kinase activity	Fc-epsilon receptor signaling pathway///T cell costimulation///T cell receptor signaling pathway///actin cytoskeleton organization///activation of protein kinase B activity///calcium-mediated signaling///cell migration///cellular response to epidermal growth factor stimulus///cellular response to insulin stimulus///epidermal growth factor receptor signaling pathway///extrinsic apoptotic signaling…	cell projection///cytoplasm///cytoplasm///cytoplasmic, membrane-bounded vesicle///cytosol///focal adhesion///intracellular///membrane///nucleoplasm///plasma membrane///plasma membrane	GO:0004676///GO:0005524///GO:0005158///GO:0016301///GO:0016004///GO:0043274///GO:0005515///GO:0019901///GO:0004674///GO:0004674///GO:0004674///GO:0004674	GO:0038095///GO:0031295///GO:0050852///GO:0030036///GO:0032148///GO:0019722///GO:0016477///GO:0071364///GO:0032869///GO:0007173///GO:0097191///GO:0048041///GO:0006972///GO:0035556///GO:0035556///GO:0010667///GO:0006469///GO:0034122///GO:0030512///GO:0018105///GO:0018107///GO:0048015///GO:0030168///GO:0090004///GO:0010518///GO:0051281///GO:0046777///GO:0006468///GO:0043122///GO:0010594///GO:004330…	GO:0042995///GO:0005737///GO:0005737///GO:0016023///GO:0005829///GO:0005925///GO:0005622///GO:0016020///GO:0005654///GO:0005886///GO:0005886
203594_at	RNA 3'-terminal phosphate cyclase	RTCA	1p21.2	2.75e-05	0.013173	ATP binding///RNA binding///RNA-3'-phosphate cyclase activity///poly(A) RNA binding	RNA processing	nucleoplasm///nucleus	GO:0005524///GO:0003723///GO:0003963///GO:0044822	GO:0006396	GO:0005654///GO:0005634
203358_s_at	enhancer of zeste 2 polycomb repressive complex 2 subunit	EZH2	7q35-q36	2.75e-05	0.013173	DNA binding///RNA binding///chromatin DNA binding///chromatin binding///core promoter binding///histone methyltransferase activity///histone methyltransferase activity (H3-K27 specific)///histone-lysine N-methyltransferase activity///histone-lysine N-methyltransferase activity///promoter-specific chromatin binding///protein binding///protein-lysine N-methyltransferase activity///ribonucleoprotein…	DNA methylation///G1 to G0 transition///cellular response to hydrogen peroxide///cerebellar cortex development///chromatin organization///hippocampus development///histone H3-K27 methylation///negative regulation of G1/S transition of mitotic cell cycle///negative regulation of epidermal cell differentiation///negative regulation of gene expression, epigenetic///negative regulation of gene expres…	ESC/E(Z) complex///cytoplasm///nuclear chromatin///nucleoplasm///nucleoplasm///nucleus///pronucleus	GO:0003677///GO:0003723///GO:0031490///GO:0003682///GO:0001047///GO:0042054///GO:0046976///GO:0018024///GO:0018024///GO:1990841///GO:0005515///GO:0016279///GO:0043021///GO:0043565	GO:0006306///GO:0070314///GO:0070301///GO:0021695///GO:0006325///GO:0021766///GO:0070734///GO:2000134///GO:0045605///GO:0045814///GO:0045814///GO:0045814///GO:0048387///GO:0043433///GO:0051154///GO:0034244///GO:0000122///GO:0045892///GO:0043547///GO:0043406///GO:1900006///GO:0010718///GO:0071902///GO:0071168///GO:0042127///GO:0042752///GO:0014013///GO:0006355///GO:0032355///GO:0048511///GO:001483…	GO:0035098///GO:0005737///GO:0000790///GO:0005654///GO:0005654///GO:0005634///GO:0045120
205569_at	lysosomal associated membrane protein 3	LAMP3	3q26.3-q27	2.76e-05	0.013173		adaptive immune response///negative regulation of cysteine-type endopeptidase activity involved in apoptotic process///negative regulation of proteasomal protein catabolic process///positive regulation of gene expression///regulation of autophagy///regulation of viral life cycle///response to interferon-alpha///NOT viral entry into host cell	alveolar lamellar body membrane///early endosome///integral component of membrane///lysosomal membrane///perinuclear region of cytoplasm///plasma membrane///vesicle		GO:0002250///GO:0043154///GO:1901799///GO:0010628///GO:0010506///GO:1903900///GO:0035455///NOT GO:0046718	GO:0097233///GO:0005769///GO:0016021///GO:0005765///GO:0048471///GO:0005886///GO:0031982
216571_at	sphingomyelin phosphodiesterase 1	SMPD1	11p15.4-p15.1	2.76e-05	0.013173	acid sphingomyelin phosphodiesterase activity///hydrolase activity, acting on glycosyl bonds///protein binding///sphingomyelin phosphodiesterase activity///zinc ion binding	ceramide biosynthetic process///ceramide biosynthetic process///glycosphingolipid metabolic process///negative regulation of MAP kinase activity///nervous system development///positive regulation of apoptotic process///positive regulation of protein dephosphorylation///response to cocaine///response to drug///signal transduction///sphingomyelin catabolic process///sphingomyelin metabolic process/…	endosome///extracellular exosome///extracellular space///lamellar body///lysosomal lumen///lysosome///plasma membrane	GO:0061750///GO:0016798///GO:0005515///GO:0004767///GO:0008270	GO:0046513///GO:0046513///GO:0006687///GO:0043407///GO:0007399///GO:0043065///GO:0035307///GO:0042220///GO:0042493///GO:0007165///GO:0006685///GO:0006684///GO:0023021	GO:0005768///GO:0070062///GO:0005615///GO:0042599///GO:0043202///GO:0005764///GO:0005886
222200_s_at	BSD domain containing 1	BSDC1	1p35.1	2.78e-05	0.013173
202109_at	ADP ribosylation factor interacting protein 2	ARFIP2	11p15	2.84e-05	0.013173	GTP binding///GTP-dependent protein binding///GTP-dependent protein binding///Rac GTPase binding///cadherin binding involved in cell-cell adhesion///phosphatidylinositol-4-phosphate binding///protein binding///protein domain specific binding	actin cytoskeleton organization///cell-cell adhesion///lamellipodium assembly///movement of cell or subcellular component///regulation of Arp2/3 complex-mediated actin nucleation///ruffle organization///small GTPase mediated signal transduction	cell cortex///cell-cell adherens junction///cytoplasm///cytoplasm///cytosol///plasma membrane///ruffle///trans-Golgi network membrane	GO:0005525///GO:0030742///GO:0030742///GO:0048365///GO:0098641///GO:0070273///GO:0005515///GO:0019904	GO:0030036///GO:0098609///GO:0030032///GO:0006928///GO:0034315///GO:0031529///GO:0007264	GO:0005938///GO:0005913///GO:0005737///GO:0005737///GO:0005829///GO:0005886///GO:0001726///GO:0032588
213577_at	squalene epoxidase	SQLE	8q24.1	3.14e-05	0.0140731	flavin adenine dinucleotide binding///squalene monooxygenase activity///squalene monooxygenase activity	cellular aromatic compound metabolic process///cholesterol biosynthetic process///oxidation-reduction process///response to organic substance///sterol biosynthetic process	endoplasmic reticulum membrane///integral component of membrane///organelle membrane	GO:0050660///GO:0004506///GO:0004506	GO:0006725///GO:0006695///GO:0055114///GO:0010033///GO:0016126	GO:0005789///GO:0016021///GO:0031090
200762_at	dihydropyrimidinase like 2	DPYSL2	8p22-p21	3.17e-05	0.0140731	dihydropyrimidinase activity///microtubule binding///protein binding///protein kinase binding	axon guidance///cytoskeleton organization///endocytosis///nervous system development///nucleobase-containing compound metabolic process///olfactory bulb development///positive regulation of glutamate secretion///regulation of axon extension///response to amphetamine///response to cocaine///response to drug///signal transduction///spinal cord development///synaptic vesicle transport	cytosol///cytosol///dendrite///extracellular exosome///growth cone///colocalizes_with membrane///colocalizes_with microtubule///mitochondrion///myelin sheath///neuronal cell body///protein complex///terminal bouton	GO:0004157///GO:0008017///GO:0005515///GO:0019901	GO:0007411///GO:0007010///GO:0006897///GO:0007399///GO:0006139///GO:0021772///GO:0014049///GO:0030516///GO:0001975///GO:0042220///GO:0042493///GO:0007165///GO:0021510///GO:0048489	GO:0005829///GO:0005829///GO:0030425///GO:0070062///GO:0030426///colocalizes_with GO:0016020///colocalizes_with GO:0005874///GO:0005739///GO:0043209///GO:0043025///GO:0043234///GO:0043195
218154_at	gasdermin D	GSDMD	8q24.3	3.22e-05	0.0140731	protein binding	cellular response to extracellular stimulus///inflammatory response///innate immune response///positive regulation of interleukin-1 beta secretion///pyroptosis	NLRP3 inflammasome complex///nucleoplasm	GO:0005515	GO:0031668///GO:0006954///GO:0045087///GO:0050718///GO:0070269	GO:0072559///GO:0005654
219918_s_at	abnormal spindle microtubule assembly	ASPM	1q31	3.38e-05	0.0141758	calmodulin binding	cerebral cortex development///developmental growth///forebrain neuroblast division///maintenance of centrosome location///male gonad development///mitotic nuclear division///negative regulation of asymmetric cell division///negative regulation of neuron differentiation///neuron migration///neuronal stem cell population maintenance///oogenesis///positive regulation of canonical Wnt signaling pathw…	cytoplasm///meiotic spindle///microtubule minus-end///midbody///mitotic spindle pole///nucleus	GO:0005516	GO:0021987///GO:0048589///GO:0021873///GO:0051661///GO:0008584///GO:0007067///GO:0045769///GO:0045665///GO:0001764///GO:0097150///GO:0048477///GO:0090263///GO:0002052///GO:0051445///GO:0007283///GO:0090306///GO:0051653///GO:0007051	GO:0005737///GO:0072687///GO:0036449///GO:0030496///GO:0097431///GO:0005634
206405_x_at	ubiquitin specific peptidase 32///ubiquitin specific peptidase 6	USP32///USP6	17q23.3///17p13	3.51e-05	0.0141758	calcium ion binding///protein binding///thiol-dependent ubiquitin-specific protease activity///calmodulin binding///cysteine-type endopeptidase activity///nucleic acid binding///protein binding///thiol-dependent ubiquitin-specific protease activity	protein deubiquitination///ubiquitin-dependent protein catabolic process///cellular protein modification process///protein deubiquitination///regulation of vesicle-mediated transport///ubiquitin-dependent protein catabolic process	Golgi apparatus///cytoplasm///membrane///cytoplasm///lysosome///plasma membrane///recycling endosome	GO:0005509///GO:0005515///GO:0004843///GO:0005516///GO:0004197///GO:0003676///GO:0005515///GO:0004843	GO:0016579///GO:0006511///GO:0006464///GO:0016579///GO:0060627///GO:0006511	GO:0005794///GO:0005737///GO:0016020///GO:0005737///GO:0005764///GO:0005886///GO:0055037
35201_at	heterogeneous nuclear ribonucleoprotein L	HNRNPL	19q13.2	3.52e-05	0.0141758	RNA binding///nucleotide binding///poly(A) RNA binding///pre-mRNA intronic binding///protein binding///transcription regulatory region DNA binding	RNA processing///gene expression///mRNA splicing, via spliceosome///regulation of alternative mRNA splicing, via spliceosome	cytoplasm///extracellular exosome///intracellular ribonucleoprotein complex///membrane///nucleoplasm///nucleoplasm///nucleus///pronucleus///ribonucleoprotein granule	GO:0003723///GO:0000166///GO:0044822///GO:0097157///GO:0005515///GO:0044212	GO:0006396///GO:0010467///GO:0000398///GO:0000381	GO:0005737///GO:0070062///GO:0030529///GO:0016020///GO:0005654///GO:0005654///GO:0005634///GO:0045120///GO:0035770
212918_at	RecQ like helicase	RECQL	12p12	3.57e-05	0.0141758	ATP binding///ATP-dependent 3'-5' DNA helicase activity///ATP-dependent DNA helicase activity///DNA binding///DNA helicase activity///annealing helicase activity///four-way junction helicase activity///protein binding	DNA duplex unwinding///DNA repair///DNA strand renaturation///double-strand break repair via homologous recombination	chromosome///cytoplasm///membrane///nucleoplasm///nucleus	GO:0005524///GO:0043140///GO:0004003///GO:0003677///GO:0003678///GO:0036310///GO:0009378///GO:0005515	GO:0032508///GO:0006281///GO:0000733///GO:0000724	GO:0005694///GO:0005737///GO:0016020///GO:0005654///GO:0005634
219493_at	SHC binding and spindle associated 1	SHCBP1	16q11.2	3.61e-05	0.0141758	SH2 domain binding///protein binding	fibroblast growth factor receptor signaling pathway///regulation of neural precursor cell proliferation		GO:0042169///GO:0005515	GO:0008543///GO:2000177
207467_x_at	calpastatin	CAST	5q15	3.71e-05	0.0141758	cadherin binding involved in cell-cell adhesion///calcium-dependent cysteine-type endopeptidase inhibitor activity///endopeptidase inhibitor activity///poly(A) RNA binding///protease binding///protein binding	aging///brain development///cell-cell adhesion///egg activation///liver development///myoblast differentiation///myoblast fusion///negative regulation of cell cycle arrest///negative regulation of endopeptidase activity///negative regulation of type B pancreatic cell apoptotic process///organ regeneration	cell-cell adherens junction///cytoplasm///cytosol///endoplasmic reticulum///membrane///nucleus	GO:0098641///GO:0010859///GO:0004866///GO:0044822///GO:0002020///GO:0005515	GO:0007568///GO:0007420///GO:0098609///GO:0007343///GO:0001889///GO:0045445///GO:0007520///GO:0071157///GO:0010951///GO:2000675///GO:0031100	GO:0005913///GO:0005737///GO:0005829///GO:0005783///GO:0016020///GO:0005634
214395_x_at	eukaryotic translation elongation factor 1 delta	EEF1D	8q24.3	3.75e-05	0.0141758	DNA binding///cadherin binding involved in cell-cell adhesion///protein binding///signal transducer activity///translation elongation factor activity///translation factor activity, RNA binding	cell-cell adhesion///cellular response to ionizing radiation///positive regulation of I-kappaB kinase/NF-kappaB signaling///regulation of transcription, DNA-templated///signal transduction///transcription, DNA-templated///translational elongation	cell-cell adherens junction///cytoplasm///cytosol///colocalizes_with endoplasmic reticulum///eukaryotic translation elongation factor 1 complex///nucleolus///nucleus	GO:0003677///GO:0098641///GO:0005515///GO:0004871///GO:0003746///GO:0008135	GO:0098609///GO:0071479///GO:0043123///GO:0006355///GO:0007165///GO:0006351///GO:0006414	GO:0005913///GO:0005737///GO:0005829///colocalizes_with GO:0005783///GO:0005853///GO:0005730///GO:0005634
213252_at	SH3 and PX domains 2A	SH3PXD2A	10q24.33	3.75e-05	0.0141758	phosphatidylinositol binding///protein binding///superoxide-generating NADPH oxidase activator activity	osteoclast fusion///oxidation-reduction process///podosome assembly///positive regulation of catalytic activity///superoxide metabolic process///superoxide metabolic process	cell junction///cell projection///cytoplasm///podosome	GO:0035091///GO:0005515///GO:0016176	GO:0072675///GO:0055114///GO:0071800///GO:0043085///GO:0006801///GO:0006801	GO:0030054///GO:0042995///GO:0005737///GO:0002102
218542_at	centrosomal protein 55	CEP55	10q23.33	3.82e-05	0.0141978	protein binding	cell separation after cytokinesis///establishment of protein localization///mitotic cytokinesis///NOT mitotic metaphase plate congression///NOT nucleus organization	centriole///centrosome///cleavage furrow///intercellular bridge///membrane///midbody	GO:0005515	GO:0000920///GO:0045184///GO:0000281///NOT GO:0007080///NOT GO:0006997	GO:0005814///GO:0005813///GO:0032154///GO:0045171///GO:0016020///GO:0030496
221960_s_at	RAB2A, member RAS oncogene family	RAB2A	8q12.1	3.95e-05	0.0142646	GDP binding///GTP binding///GTPase activity///protein binding	NOT ER to Golgi vesicle-mediated transport///Golgi organization///protein transport///small GTPase mediated signal transduction	Golgi membrane///endoplasmic reticulum membrane///endoplasmic reticulum-Golgi intermediate compartment membrane///extracellular exosome///lysosomal membrane///melanosome///nucleus	GO:0019003///GO:0005525///GO:0003924///GO:0005515	NOT GO:0006888///GO:0007030///GO:0015031///GO:0007264	GO:0000139///GO:0005789///GO:0033116///GO:0070062///GO:0005765///GO:0042470///GO:0005634
212869_x_at	uncharacterized LOC101928826///tumor protein, translationally-controlled 1	LOC101928826///TPT1	13q14	3.97e-05	0.0142646	calcium ion binding///microtubule binding///poly(A) RNA binding///protein binding	calcium ion transport///cell differentiation///cellular calcium ion homeostasis///negative regulation of apoptotic process///negative regulation of intrinsic apoptotic signaling pathway in response to DNA damage///regulation of apoptotic process///response to virus	cytoplasm///cytoplasm///extracellular exosome///extracellular space///multivesicular body///nucleus///colocalizes_with tubulin complex	GO:0005509///GO:0008017///GO:0044822///GO:0005515	GO:0006816///GO:0030154///GO:0006874///GO:0043066///GO:1902230///GO:0042981///GO:0009615	GO:0005737///GO:0005737///GO:0070062///GO:0005615///GO:0005771///GO:0005634///colocalizes_with GO:0045298
219000_s_at	DNA replication and sister chromatid cohesion 1	DSCC1	8q24.12	4.12e-05	0.0145718	contributes_to DNA clamp loader activity///protein binding///contributes_to single-stranded DNA-dependent ATPase activity	DNA replication///maintenance of mitotic sister chromatid cohesion///positive regulation of DNA-directed DNA polymerase activity///post-translational protein acetylation///regulation of DNA replication	Ctf18 RFC-like complex///chromatin///chromosome, centromeric region///nucleoplasm	contributes_to GO:0003689///GO:0005515///contributes_to GO:0043142	GO:0006260///GO:0034088///GO:1900264///GO:0034421///GO:0006275	GO:0031390///GO:0000785///GO:0000775///GO:0005654
219787_s_at	epithelial cell transforming 2	ECT2	3q26.1-q26.2	4.48e-05	0.0152711	GTPase activator activity///Rho GTPase binding///Rho guanyl-nucleotide exchange factor activity///Rho guanyl-nucleotide exchange factor activity///guanyl-nucleotide exchange factor activity///protein binding///protein homodimerization activity///signal transducer activity	activation of GTPase activity///activation of GTPase activity///activation of protein kinase activity///bicellular tight junction assembly///cell morphogenesis///cellular response to calcium ion///cellular response to hydrogen peroxide///cellular response to ionizing radiation///cytokinesis///intracellular signal transduction///positive regulation of GTPase activity///positive regulation of GTPas…	bicellular tight junction///cell-cell junction///centralspindlin complex///cleavage furrow///cytoplasm///cytosol///midbody///mitotic spindle///nucleus	GO:0005096///GO:0017048///GO:0005089///GO:0005089///GO:0005085///GO:0005515///GO:0042803///GO:0004871	GO:0090630///GO:0090630///GO:0032147///GO:0070830///GO:0000902///GO:0071277///GO:0070301///GO:0071479///GO:0000910///GO:0035556///GO:0043547///GO:0043547///GO:0043123///GO:0043065///GO:0043065///GO:0032467///GO:0032467///GO:0045666///GO:0042307///GO:0051260///GO:0015031///GO:0035023///GO:0051988///GO:0045859///GO:0051056	GO:0005923///GO:0005911///GO:0097149///GO:0032154///GO:0005737///GO:0005829///GO:0030496///GO:0072686///GO:0005634
206387_at	caudal type homeobox 2	CDX2	13q12.3	4.54e-05	0.0152711	RNA polymerase II distal enhancer sequence-specific DNA binding///transcription corepressor activity///transcription factor activity, sequence-specific DNA binding///transcriptional repressor activity, RNA polymerase II transcription regulatory region sequence-specific binding	anterior/posterior axis specification///blood vessel development///cell differentiation///endosome to lysosome transport///establishment or maintenance of epithelial cell apical/basal polarity///intestinal epithelial cell differentiation///labyrinthine layer development///negative regulation of transcription from RNA polymerase II promoter///organ morphogenesis///positive regulation of cell diffe…	condensed nuclear chromosome///nucleoplasm///nucleus///transcriptional repressor complex	GO:0000980///GO:0003714///GO:0003700///GO:0001227	GO:0009948///GO:0001568///GO:0030154///GO:0008333///GO:0045197///GO:0060575///GO:0060711///GO:0000122///GO:0009887///GO:0045597///GO:0008284///GO:0045893///GO:0014807///GO:0035019///GO:0006366///GO:0001829	GO:0000794///GO:0005654///GO:0005634///GO:0017053
216459_x_at	DDR1 antisense RNA 1 (head to head)	DDR1-AS1	6p21.3	4.67e-05	0.0152711
202462_s_at	DEAD-box helicase 46	DDX46	5q31.1	4.77e-05	0.0152711	ATP binding///ATP-dependent RNA helicase activity///poly(A) RNA binding	RNA secondary structure unwinding///mRNA splicing, via spliceosome///regulation of gene expression	Cajal body///membrane///nuclear speck///nucleus	GO:0005524///GO:0004004///GO:0044822	GO:0010501///GO:0000398///GO:0010468	GO:0015030///GO:0016020///GO:0016607///GO:0005634
208908_s_at	calpastatin	CAST	5q15	4.91e-05	0.0152711	cadherin binding involved in cell-cell adhesion///calcium-dependent cysteine-type endopeptidase inhibitor activity///endopeptidase inhibitor activity///poly(A) RNA binding///protease binding///protein binding	aging///brain development///cell-cell adhesion///egg activation///liver development///myoblast differentiation///myoblast fusion///negative regulation of cell cycle arrest///negative regulation of endopeptidase activity///negative regulation of type B pancreatic cell apoptotic process///organ regeneration	cell-cell adherens junction///cytoplasm///cytosol///endoplasmic reticulum///membrane///nucleus	GO:0098641///GO:0010859///GO:0004866///GO:0044822///GO:0002020///GO:0005515	GO:0007568///GO:0007420///GO:0098609///GO:0007343///GO:0001889///GO:0045445///GO:0007520///GO:0071157///GO:0010951///GO:2000675///GO:0031100	GO:0005913///GO:0005737///GO:0005829///GO:0005783///GO:0016020///GO:0005634
218193_s_at	golgi transport 1B	GOLT1B	12p12.1	5.13e-05	0.0152711	signal transducer activity	positive regulation of I-kappaB kinase/NF-kappaB signaling///protein transport///signal transduction///vesicle-mediated transport	Golgi membrane///endoplasmic reticulum///integral component of membrane///membrane	GO:0004871	GO:0043123///GO:0015031///GO:0007165///GO:0016192	GO:0000139///GO:0005783///GO:0016021///GO:0016020
201432_at	catalase	CAT	11p13	5.3e-05	0.0152711	NADP binding///aminoacylase activity///antioxidant activity///catalase activity///catalase activity///enzyme binding///heme binding///metal ion binding///oxidoreductase activity, acting on peroxide as acceptor///protein homodimerization activity///receptor binding	UV protection///aerobic respiration///aging///cellular oxidant detoxification///cellular response to growth factor stimulus///cholesterol metabolic process///hemoglobin metabolic process///hydrogen peroxide catabolic process///negative regulation of NF-kappaB transcription factor activity///negative regulation of apoptotic process///osteoblast differentiation///positive regulation of NF-kappaB tr…	Golgi apparatus///cytosol///endoplasmic reticulum///extracellular exosome///extracellular space///focal adhesion///intracellular membrane-bounded organelle///lysosome///membrane///mitochondrial intermembrane space///mitochondrion///peroxisomal matrix///peroxisomal membrane///peroxisome///plasma membrane	GO:0050661///GO:0004046///GO:0016209///GO:0004096///GO:0004096///GO:0019899///GO:0020037///GO:0046872///GO:0016684///GO:0042803///GO:0005102	GO:0009650///GO:0009060///GO:0007568///GO:0098869///GO:0071363///GO:0008203///GO:0020027///GO:0042744///GO:0032088///GO:0043066///GO:0001649///GO:0051092///GO:0051781///GO:0014068///GO:0051289///GO:0051262///GO:0006195///GO:0033591///GO:0014823///GO:0046686///GO:0042493///GO:0032355///GO:0045471///GO:0070542///GO:0042542///GO:0055093///GO:0001666///GO:0014854///GO:0032868///GO:0010288///GO:000964…	GO:0005794///GO:0005829///GO:0005783///GO:0070062///GO:0005615///GO:0005925///GO:0043231///GO:0005764///GO:0016020///GO:0005758///GO:0005739///GO:0005782///GO:0005778///GO:0005777///GO:0005886
218668_s_at	RAP2C, member of RAS oncogene family	RAP2C	Xq25	5.3e-05	0.0152711	GDP binding///GTP binding///transcription coactivator activity	Rap protein signal transduction///establishment of endothelial intestinal barrier///establishment of endothelial intestinal barrier///NOT microvillus assembly///negative regulation of cell migration///positive regulation of protein autophosphorylation///regulation of nucleic acid-templated transcription///regulation of protein tyrosine kinase activity	bicellular tight junction///cell-cell contact zone///cytoplasm///cytosol///extracellular exosome///plasma membrane///recycling endosome membrane	GO:0019003///GO:0005525///GO:0003713	GO:0032486///GO:0090557///GO:0090557///NOT GO:0030033///GO:0030336///GO:0031954///GO:1903506///GO:0061097	GO:0005923///GO:0044291///GO:0005737///GO:0005829///GO:0070062///GO:0005886///GO:0055038
213665_at	SRY-box 4	SOX4	6p22.3	5.42e-05	0.0152711	RNA polymerase II transcription coactivator activity///core promoter sequence-specific DNA binding///nucleic acid binding transcription factor activity///protein binding///protein heterodimerization activity///transcription factor activity, sequence-specific DNA binding///transcription regulatory region sequence-specific DNA binding///transcriptional activator activity, RNA polymerase II core pro…	DNA damage response, detection of DNA damage///DNA damage response, signal transduction by p53 class mediator resulting in cell cycle arrest///T cell differentiation///ascending aorta morphogenesis///atrial septum primum morphogenesis///canonical Wnt signaling pathway///cardiac right ventricle morphogenesis///cardiac ventricle formation///cellular response to glucose stimulus///endocrine pancreas…	cytoplasm///mitochondrion///nuclear transcription factor complex///nucleoplasm///nucleoplasm///nucleus	GO:0001105///GO:0001046///GO:0001071///GO:0005515///GO:0046982///GO:0003700///GO:0000976///GO:0001077	GO:0042769///GO:0006977///GO:0030217///GO:0035910///GO:0003289///GO:0060070///GO:0003215///GO:0003211///GO:0071333///GO:0031018///GO:0021782///GO:0014009///GO:0042593///GO:0007507///GO:0060993///GO:0060174///GO:0003183///GO:0060548///GO:0008285///GO:0046826///GO:0031397///GO:0001841///GO:0060563///GO:0003357///GO:2000761///GO:0030177///GO:0043065///GO:0090263///GO:0008284///GO:0032024///GO:004594…	GO:0005737///GO:0005739///GO:0044798///GO:0005654///GO:0005654///GO:0005634
219119_at	LSM8 homolog, U6 small nuclear RNA associated	LSM8	7q31.31	5.52e-05	0.0152711	RNA binding///U6 snRNA binding///poly(A) RNA binding///protein binding	mRNA splicing, via spliceosome///mRNA splicing, via spliceosome	U4/U6 x U5 tri-snRNP complex///nucleoplasm///spliceosomal complex	GO:0003723///GO:0017070///GO:0044822///GO:0005515	GO:0000398///GO:0000398	GO:0046540///GO:0005654///GO:0005681
200776_s_at	basic leucine zipper and W2 domains 1	BZW1	2q33	5.58e-05	0.0152711	cadherin binding involved in cell-cell adhesion///poly(A) RNA binding	cell-cell adhesion///regulation of transcription, DNA-templated///transcription, DNA-templated	cell-cell adherens junction///cytoplasm///membrane	GO:0098641///GO:0044822	GO:0098609///GO:0006355///GO:0006351	GO:0005913///GO:0005737///GO:0016020
206820_at	ArfGAP with FG repeats 2	AGFG2	7q22.1	5.59e-05	0.0152711	GTPase activator activity///metal ion binding///molecular_function	biological_process///positive regulation of GTPase activity	membrane	GO:0005096///GO:0046872///GO:0003674	GO:0008150///GO:0043547	GO:0016020
220488_s_at	BCAS3, microtubule associated cell migration factor	BCAS3	17q23	5.73e-05	0.0152711	acetyltransferase activator activity///beta-tubulin binding///chromatin binding///histone acetyltransferase binding///histone binding///nuclear hormone receptor binding///protein binding///transcription factor binding	Golgi organization///activation of GTPase activity///angiogenesis///cellular response to estrogen stimulus///microtubule organizing center organization///negative regulation of GTPase activity///negative regulation of focal adhesion assembly///positive regulation of GTPase activity///positive regulation of actin cytoskeleton reorganization///positive regulation of catalytic activity///positive re…	cell leading edge///cell periphery///cytoplasm///cytoplasmic microtubule///intermediate filament cytoskeleton///nucleolus///nucleus///transcriptionally active chromatin	GO:0010698///GO:0048487///GO:0003682///GO:0035035///GO:0042393///GO:0035257///GO:0005515///GO:0008134	GO:0007030///GO:0090630///GO:0001525///GO:0071391///GO:0031023///GO:0034260///GO:0051895///GO:0043547///GO:2000251///GO:0043085///GO:0010595///GO:0051491///GO:0090316///GO:0045944///GO:2000114///GO:0042594///GO:0006351///GO:0035148///GO:0016192	GO:0031252///GO:0071944///GO:0005737///GO:0005881///GO:0045111///GO:0005730///GO:0005634///GO:0035327
209773_s_at	ribonucleotide reductase regulatory subunit M2	RRM2	2p25-p24	5.74e-05	0.0152711	metal ion binding///protein binding///ribonucleoside-diphosphate reductase activity, thioredoxin disulfide as acceptor///ribonucleoside-diphosphate reductase activity, thioredoxin disulfide as acceptor///ribonucleoside-diphosphate reductase activity, thioredoxin disulfide as acceptor	DNA replication///G1/S transition of mitotic cell cycle///deoxyribonucleoside diphosphate metabolic process///deoxyribonucleotide biosynthetic process///deoxyribonucleotide biosynthetic process///nucleobase-containing small molecule interconversion///oxidation-reduction process///protein heterotetramerization///regulation of transcription involved in G1/S transition of mitotic cell cycle	cytoplasm///cytosol///nucleoplasm///nucleus///ribonucleoside-diphosphate reductase complex	GO:0046872///GO:0005515///GO:0004748///GO:0004748///GO:0004748	GO:0006260///GO:0000082///GO:0009186///GO:0009263///GO:0009263///GO:0015949///GO:0055114///GO:0051290///GO:0000083	GO:0005737///GO:0005829///GO:0005654///GO:0005634///GO:0005971
214041_x_at	ribosomal protein L37a	RPL37A	2q35	5.8e-05	0.0152711	metal ion binding///poly(A) RNA binding///protein binding///structural constituent of ribosome	SRP-dependent cotranslational protein targeting to membrane///nuclear-transcribed mRNA catabolic process, nonsense-mediated decay///rRNA processing///translation///translational initiation///viral transcription	cytosol///cytosolic large ribosomal subunit///extracellular exosome///focal adhesion///nucleus	GO:0046872///GO:0044822///GO:0005515///GO:0003735	GO:0006614///GO:0000184///GO:0006364///GO:0006412///GO:0006413///GO:0019083	GO:0005829///GO:0022625///GO:0070062///GO:0005925///GO:0005634
201603_at	protein phosphatase 1 regulatory subunit 12A	PPP1R12A	12q15-q21	5.82e-05	0.0152711	14-3-3 protein binding///enzyme inhibitor activity///phosphatase regulator activity///phosphatase regulator activity///phosphoprotein phosphatase activity///protein binding///protein kinase binding///signal transducer activity	G2/M transition of mitotic cell cycle///cellular response to drug///centrosome organization///mitotic nuclear division///negative regulation of catalytic activity///positive regulation of myosin-light-chain-phosphatase activity///positive regulation of transcription from RNA polymerase II promoter///protein dephosphorylation///regulation of cell adhesion///NOT regulation of establishment of endot…	A band///PTW/PP1 phosphatase complex///Z disc///actin cytoskeleton///centrosome///contractile fiber///cytoplasm///cytosol///focal adhesion///kinetochore///nucleoplasm	GO:0071889///GO:0004857///GO:0019208///GO:0019208///GO:0004721///GO:0005515///GO:0019901///GO:0004871	GO:0000086///GO:0035690///GO:0051297///GO:0007067///GO:0043086///GO:0035508///GO:0045944///GO:0006470///GO:0030155///NOT GO:1903140///GO:0035507///GO:0046822///GO:0007165	GO:0031672///GO:0072357///GO:0030018///GO:0015629///GO:0005813///GO:0043292///GO:0005737///GO:0005829///GO:0005925///GO:0000776///GO:0005654
200018_at	uncharacterized LOC100508408///small nucleolar RNA, C/D box 14B///ribosomal protein S13	LOC100508408///SNORD14B///RPS13	11p15///11p15	5.86e-05	0.0152711	mRNA binding///poly(A) RNA binding///protein binding///small ribosomal subunit rRNA binding///structural constituent of ribosome	SRP-dependent cotranslational protein targeting to membrane///negative regulation of RNA splicing///nuclear-transcribed mRNA catabolic process, nonsense-mediated decay///rRNA processing///translation///translation///translational initiation///viral transcription	cytosol///cytosolic small ribosomal subunit///extracellular exosome///extracellular matrix///focal adhesion///membrane///nucleolus///nucleoplasm///nucleus///ribosome	GO:0003729///GO:0044822///GO:0005515///GO:0070181///GO:0003735	GO:0006614///GO:0033119///GO:0000184///GO:0006364///GO:0006412///GO:0006412///GO:0006413///GO:0019083	GO:0005829///GO:0022627///GO:0070062///GO:0031012///GO:0005925///GO:0016020///GO:0005730///GO:0005654///GO:0005634///GO:0005840
204496_at	striatin 3	STRN3	14q12	5.88e-05	0.0152711	armadillo repeat domain binding///calmodulin binding///protein binding///protein complex binding///protein phosphatase 2A binding	negative regulation of intracellular estrogen receptor signaling pathway///negative regulation of transcription, DNA-templated///response to estradiol	Golgi apparatus///dendrite///neuronal cell body///nucleoplasm///plasma membrane///protein complex///colocalizes_with protein phosphatase type 2A complex	GO:0070016///GO:0005516///GO:0005515///GO:0032403///GO:0051721	GO:0033147///GO:0045892///GO:0032355	GO:0005794///GO:0030425///GO:0043025///GO:0005654///GO:0005886///GO:0043234///colocalizes_with GO:0000159
201443_s_at	ATPase H+ transporting accessory protein 2	ATP6AP2	Xp11.4	5.93e-05	0.0152711
208574_at	SRY-box 14	SOX14	3q22-q23	5.99e-05	0.0152711	RNA polymerase II transcription factor activity, sequence-specific DNA binding///chromatin binding///protein binding///protein heterodimerization activity///sequence-specific DNA binding	entrainment of circadian clock///negative regulation of transcription from RNA polymerase II promoter///negative regulation of transcription, DNA-templated///nervous system development///regulation of neuron migration///transcription, DNA-templated///visual perception	cellular_component///nuclear transcription factor complex	GO:0000981///GO:0003682///GO:0005515///GO:0046982///GO:0043565	GO:0009649///GO:0000122///GO:0045892///GO:0007399///GO:2001222///GO:0006351///GO:0007601	GO:0005575///GO:0044798
40560_at	T-box 2	TBX2	17q23.2	5.99e-05	0.0152711	DNA binding///RNA polymerase II core promoter proximal region sequence-specific DNA binding///protein binding///sequence-specific DNA binding///transcriptional repressor activity, RNA polymerase II core promoter proximal region sequence-specific binding	Notch signaling pathway///aorta morphogenesis///atrioventricular canal development///cardiac muscle tissue development///cell aging///cellular senescence///developmental growth involved in morphogenesis///embryonic camera-type eye morphogenesis///embryonic digit morphogenesis///embryonic heart tube development///endocardial cushion morphogenesis///heart looping///mammary placode formation///muscl…	nucleus///transcription factor complex	GO:0003677///GO:0000978///GO:0005515///GO:0043565///GO:0001078	GO:0007219///GO:0035909///GO:0036302///GO:0048738///GO:0007569///GO:0090398///GO:0060560///GO:0048596///GO:0042733///GO:0035050///GO:0003203///GO:0001947///GO:0060596///GO:0007521///GO:1901211///GO:1901208///GO:0000122///GO:0045892///GO:0003151///GO:0003148///GO:0060021///GO:0060465///GO:0060045///GO:0008284///GO:0008016///GO:0003256///GO:0006351	GO:0005634///GO:0005667
203755_at	BUB1 mitotic checkpoint serine/threonine kinase B	BUB1B	15q15	5.99e-05	0.0152711	ATP binding///protein binding///protein kinase activity///protein serine/threonine kinase activity	anaphase-promoting complex-dependent catabolic process///apoptotic process///cell division///cell proliferation///metaphase/anaphase transition of mitotic cell cycle///mitotic cell cycle checkpoint///mitotic nuclear division///mitotic spindle assembly checkpoint///negative regulation of ubiquitin-protein ligase activity involved in mitotic cell cycle///positive regulation of ubiquitin-protein lig…	anaphase-promoting complex///condensed chromosome kinetochore///condensed chromosome outer kinetochore///condensed nuclear chromosome kinetochore///cytoplasm///cytosol///kinetochore///colocalizes_with kinetochore///colocalizes_with kinetochore///colocalizes_with kinetochore///microtubule organizing center///perinuclear region of cytoplasm///spindle midzone	GO:0005524///GO:0005515///GO:0004672///GO:0004674	GO:0031145///GO:0006915///GO:0051301///GO:0008283///GO:0007091///GO:0007093///GO:0007067///GO:0007094///GO:0051436///GO:0051437///GO:0043161///GO:0034501///GO:0006468///GO:0042787///GO:0007062	GO:0005680///GO:0000777///GO:0000940///GO:0000778///GO:0005737///GO:0005829///GO:0000776///colocalizes_with GO:0000776///colocalizes_with GO:0000776///colocalizes_with GO:0000776///GO:0005815///GO:0048471///GO:0051233
206929_s_at	nuclear factor I C	NFIC	19p13.3	6.05e-05	0.0152711	RNA polymerase II core promoter proximal region sequence-specific DNA binding///transcription factor activity, sequence-specific DNA binding///transcriptional activator activity, RNA polymerase II core promoter proximal region sequence-specific binding	DNA replication///negative regulation of transcription from RNA polymerase II promoter///negative regulation of transcription from RNA polymerase II promoter///odontogenesis of dentin-containing tooth///positive regulation of transcription from RNA polymerase II promoter///transcription from RNA polymerase II promoter	nucleolus///nucleus///nucleus	GO:0000978///GO:0003700///GO:0001077	GO:0006260///GO:0000122///GO:0000122///GO:0042475///GO:0045944///GO:0006366	GO:0005730///GO:0005634///GO:0005634
212284_x_at	uncharacterized LOC101928826///tumor protein, translationally-controlled 1	LOC101928826///TPT1	13q14	6.12e-05	0.0152711	calcium ion binding///microtubule binding///poly(A) RNA binding///protein binding	calcium ion transport///cell differentiation///cellular calcium ion homeostasis///negative regulation of apoptotic process///negative regulation of intrinsic apoptotic signaling pathway in response to DNA damage///regulation of apoptotic process///response to virus	cytoplasm///cytoplasm///extracellular exosome///extracellular space///multivesicular body///nucleus///colocalizes_with tubulin complex	GO:0005509///GO:0008017///GO:0044822///GO:0005515	GO:0006816///GO:0030154///GO:0006874///GO:0043066///GO:1902230///GO:0042981///GO:0009615	GO:0005737///GO:0005737///GO:0070062///GO:0005615///GO:0005771///GO:0005634///colocalizes_with GO:0045298
201183_s_at	chromodomain helicase DNA binding protein 4	CHD4	12p13	6.12e-05	0.0152711	ATP binding///ATP-dependent DNA helicase activity///DNA binding///contributes_to RNA polymerase II core promoter proximal region sequence-specific DNA binding///contributes_to RNA polymerase II distal enhancer sequence-specific DNA binding///RNA polymerase II repressing transcription factor binding///histone deacetylase activity///microtubule binding///contributes_to nucleosomal DNA binding///pro…	ATP-dependent chromatin remodeling///DNA duplex unwinding///histone deacetylation///negative regulation of transcription from RNA polymerase II promoter///regulation of signal transduction by p53 class mediator///regulation of transcription from RNA polymerase II promoter///spindle assembly///terminal button organization///transcription, DNA-templated	NuRD complex///centrosome///cytoplasm///membrane///nuclear chromatin///nucleoplasm///nucleoplasm///nucleus///protein complex///protein-DNA complex	GO:0005524///GO:0004003///GO:0003677///contributes_to GO:0000978///contributes_to GO:0000980///GO:0001103///GO:0004407///GO:0008017///contributes_to GO:0031492///GO:0005515///GO:0008270	GO:0043044///GO:0032508///GO:0016575///GO:0000122///GO:1901796///GO:0006357///GO:0051225///GO:0072553///GO:0006351	GO:0016581///GO:0005813///GO:0005737///GO:0016020///GO:0000790///GO:0005654///GO:0005654///GO:0005634///GO:0043234///GO:0032993
203945_at	arginase 2	ARG2	14q24.1	6.14e-05	0.0152711	arginase activity///arginase activity///metal ion binding	arginine metabolic process///nitric oxide biosynthetic process///striated muscle contraction///urea cycle///urea cycle///ureteric bud development	mitochondrial matrix///mitochondrion	GO:0004053///GO:0004053///GO:0046872	GO:0006525///GO:0006809///GO:0006941///GO:0000050///GO:0000050///GO:0001657	GO:0005759///GO:0005739
212636_at	QKI, KH domain containing RNA binding	QKI	6q26	6.2e-05	0.0152711	SH3 domain binding///mRNA binding///poly(A) RNA binding///protein binding	3'-UTR-mediated mRNA destabilization///RNA splicing///long-chain fatty acid biosynthetic process///mRNA processing///mRNA transport///muscle cell differentiation///myelination///positive regulation of gene expression///spermatid development///vasculogenesis	cytoplasm///nucleus	GO:0017124///GO:0003729///GO:0044822///GO:0005515	GO:0061158///GO:0008380///GO:0042759///GO:0006397///GO:0051028///GO:0042692///GO:0042552///GO:0010628///GO:0007286///GO:0001570	GO:0005737///GO:0005634
202430_s_at	phospholipid scramblase 1	PLSCR1	3q23	6.26e-05	0.0152711	CD4 receptor binding///DNA binding///SH3 domain binding///calcium ion binding///calcium ion binding///enzyme binding///epidermal growth factor receptor binding///phospholipid scramblase activity///protein binding///transcriptional activator activity, RNA polymerase II core promoter proximal region sequence-specific binding	acute-phase response///apoptotic process///defense response to virus///negative regulation of viral genome replication///phosphatidylserine biosynthetic process///phospholipid scrambling///platelet activation///positive regulation of DNA topoisomerase (ATP-hydrolyzing) activity///positive regulation of gene expression///positive regulation of innate immune response///positive regulation of transc…	Golgi apparatus///cytosol///extracellular exosome///extracellular matrix///integral component of plasma membrane///membrane///membrane raft///nucleolus///nucleus///plasma membrane	GO:0042609///GO:0003677///GO:0017124///GO:0005509///GO:0005509///GO:0019899///GO:0005154///GO:0017128///GO:0005515///GO:0001077	GO:0006953///GO:0006915///GO:0051607///GO:0045071///GO:0006659///GO:0017121///GO:0030168///GO:2000373///GO:0010628///GO:0045089///GO:0045944///GO:0060368///GO:0033003///GO:0035456///GO:0006366	GO:0005794///GO:0005829///GO:0070062///GO:0031012///GO:0005887///GO:0016020///GO:0045121///GO:0005730///GO:0005634///GO:0005886
202381_at	ADAM metallopeptidase domain 9	ADAM9	8p11.22	6.41e-05	0.0152711	SH3 domain binding///SH3 domain binding///collagen binding///integrin binding///integrin binding///integrin binding///laminin binding///metalloendopeptidase activity///metalloendopeptidase activity///metallopeptidase activity///protein binding///protein kinase C binding///zinc ion binding	PMA-inducible membrane protein ectodomain proteolysis///activation of MAPKK activity///cell adhesion///cell adhesion mediated by integrin///cell adhesion mediated by integrin///cell migration///cell-cell adhesion mediated by integrin///cell-matrix adhesion///cellular response to lipopolysaccharide///integrin-mediated signaling pathway///keratinocyte differentiation///membrane protein ectodomain p…	cell surface///extracellular exosome///extracellular space///focal adhesion///integral component of membrane///intrinsic component of external side of plasma membrane	GO:0017124///GO:0017124///GO:0005518///GO:0005178///GO:0005178///GO:0005178///GO:0043236///GO:0004222///GO:0004222///GO:0008237///GO:0005515///GO:0005080///GO:0008270	GO:0051088///GO:0000186///GO:0007155///GO:0033627///GO:0033627///GO:0016477///GO:0033631///GO:0007160///GO:0071222///GO:0007229///GO:0030216///GO:0006509///GO:0006509///GO:0042117///GO:0033630///GO:0051549///GO:0034241///GO:0051044///GO:0050714///GO:0051592///GO:0051384///GO:0042542///GO:0010042///GO:0034612///GO:0007179///GO:0007179	GO:0009986///GO:0070062///GO:0005615///GO:0005925///GO:0016021///GO:0031233
213826_s_at	H3 histone, family 3A	H3F3A	1q42.12	6.44e-05	0.0152711	RNA polymerase II core promoter sequence-specific DNA binding///RNA polymerase II distal enhancer sequence-specific DNA binding///histone binding///nucleosomal DNA binding///protein binding///protein heterodimerization activity	DNA replication-independent nucleosome assembly///blood coagulation///brain development///cellular protein metabolic process///chromatin silencing at rDNA///gene silencing by RNA///negative regulation of gene expression, epigenetic///nucleosome assembly///nucleosome assembly///positive regulation of cell growth///positive regulation of gene expression, epigenetic///response to hormone///telomere …	extracellular exosome///extracellular region///nuclear chromosome///nuclear chromosome, telomeric region///nuclear nucleosome///nucleoplasm///nucleosome///nucleus///protein complex	GO:0000979///GO:0000980///GO:0042393///GO:0031492///GO:0005515///GO:0046982	GO:0006336///GO:0007596///GO:0007420///GO:0044267///GO:0000183///GO:0031047///GO:0045814///GO:0006334///GO:0006334///GO:0030307///GO:0045815///GO:0009725///GO:0032200	GO:0070062///GO:0005576///GO:0000228///GO:0000784///GO:0000788///GO:0005654///GO:0000786///GO:0005634///GO:0043234
203967_at	cell division cycle 6	CDC6	17q21.3	6.44e-05	0.0152711	ATP binding///kinase binding///nucleotide binding///protein binding	DNA replication///DNA replication checkpoint///DNA replication initiation///G1/S transition of mitotic cell cycle///cell division///cellular response to angiotensin///cellular response to vasopressin///mitotic nuclear division///negative regulation of DNA replication///negative regulation of cell proliferation///positive regulation of chromosome segregation///positive regulation of cyclin-depende…	Golgi apparatus///cytoplasm///cytosol///nucleoplasm///nucleoplasm///nucleus///spindle midzone///spindle pole	GO:0005524///GO:0019900///GO:0000166///GO:0005515	GO:0006260///GO:0000076///GO:0006270///GO:0000082///GO:0051301///GO:1904385///GO:1904117///GO:0007067///GO:0008156///GO:0008285///GO:0051984///GO:0045737///GO:0032467///GO:0048146///GO:0000079///GO:0030071///GO:0000083///GO:0007089	GO:0005794///GO:0005737///GO:0005829///GO:0005654///GO:0005654///GO:0005634///GO:0051233///GO:0000922
211485_s_at	fibroblast growth factor 18	FGF18	5q34	6.6e-05	0.015472	1-phosphatidylinositol-3-kinase activity///Ras guanyl-nucleotide exchange factor activity///growth factor activity///phosphatidylinositol-4,5-bisphosphate 3-kinase activity///protein tyrosine kinase activity///type 1 fibroblast growth factor receptor binding///type 2 fibroblast growth factor receptor binding	MAPK cascade///anatomical structure morphogenesis///angiogenesis///cell-cell signaling///chondrocyte development///endochondral ossification///fibroblast growth factor receptor signaling pathway///intramembranous ossification///lung development///peptidyl-tyrosine phosphorylation///phosphatidylinositol phosphorylation///phosphatidylinositol-3-phosphate biosynthetic process///phosphatidylinositol-…	extracellular region///extracellular space///nucleolus	GO:0016303///GO:0005088///GO:0008083///GO:0046934///GO:0004713///GO:0005105///GO:0005111	GO:0000165///GO:0009653///GO:0001525///GO:0007267///GO:0002063///GO:0001958///GO:0008543///GO:0001957///GO:0030324///GO:0018108///GO:0046854///GO:0036092///GO:0048015///GO:0070374///GO:0043547///GO:0043406///GO:0008284///GO:0032332///GO:2000546///GO:0030949///NOT GO:0001936///GO:0014066///NOT GO:1903670///GO:0007165	GO:0005576///GO:0005615///GO:0005730
201429_s_at	ribosomal protein L37a	RPL37A	2q35	6.76e-05	0.0155558	metal ion binding///poly(A) RNA binding///protein binding///structural constituent of ribosome	SRP-dependent cotranslational protein targeting to membrane///nuclear-transcribed mRNA catabolic process, nonsense-mediated decay///rRNA processing///translation///translational initiation///viral transcription	cytosol///cytosolic large ribosomal subunit///extracellular exosome///focal adhesion///nucleus	GO:0046872///GO:0044822///GO:0005515///GO:0003735	GO:0006614///GO:0000184///GO:0006364///GO:0006412///GO:0006413///GO:0019083	GO:0005829///GO:0022625///GO:0070062///GO:0005925///GO:0005634
219209_at	interferon induced with helicase C domain 1	IFIH1	2q24	6.77e-05	0.0155558	ATP binding///DNA binding///double-stranded RNA binding///double-stranded RNA binding///helicase activity///protein binding///ribonucleoprotein complex binding///single-stranded RNA binding///zinc ion binding	MDA-5 signaling pathway///cytoplasmic pattern recognition receptor signaling pathway in response to virus///detection of virus///innate immune response///negative regulation of type I interferon production///positive regulation of interferon-alpha production///positive regulation of interferon-alpha production///positive regulation of interferon-beta production///positive regulation of interferon…	cytosol///nucleus	GO:0005524///GO:0003677///GO:0003725///GO:0003725///GO:0004386///GO:0005515///GO:0043021///GO:0003727///GO:0008270	GO:0039530///GO:0039528///GO:0009597///GO:0045087///GO:0032480///GO:0032727///GO:0032727///GO:0032728///GO:0032728///GO:0032728///GO:0016925///GO:0034344///GO:0009615	GO:0005829///GO:0005634
201238_s_at	capping actin protein of muscle Z-line alpha subunit 2	CAPZA2	7q31.2-q31.3	6.92e-05	0.0156914	actin binding	barbed-end actin filament capping///blood coagulation///innate immune response///movement of cell or subcellular component///protein complex assembly	F-actin capping protein complex///actin cytoskeleton///brush border///cortical cytoskeleton///cytosol///extracellular exosome///extracellular region///membrane	GO:0003779	GO:0051016///GO:0007596///GO:0045087///GO:0006928///GO:0006461	GO:0008290///GO:0015629///GO:0005903///GO:0030863///GO:0005829///GO:0070062///GO:0005576///GO:0016020
218004_at	BSD domain containing 1	BSDC1	1p35.1	6.97e-05	0.0156914
203362_s_at	MAD2 mitotic arrest deficient-like 1 (yeast)	MAD2L1	4q27	7.32e-05	0.0163121	identical protein binding///protein binding///protein homodimerization activity	anaphase-promoting complex-dependent catabolic process///cell division///mitotic cell cycle checkpoint///mitotic cell cycle checkpoint///mitotic sister chromatid segregation///mitotic spindle assembly checkpoint///negative regulation of apoptotic process///negative regulation of mitotic cell cycle///negative regulation of protein catabolic process///negative regulation of ubiquitin protein ligase…	condensed chromosome kinetochore///cytosol///cytosol///kinetochore///colocalizes_with kinetochore///mitotic spindle///colocalizes_with nuclear pore///nucleus///perinuclear region of cytoplasm///spindle pole	GO:0042802///GO:0005515///GO:0042803	GO:0031145///GO:0051301///GO:0007093///GO:0007093///GO:0000070///GO:0007094///GO:0043066///GO:0045930///GO:0042177///GO:1904667///GO:0051436///GO:0090267///GO:0051437///GO:0043161///GO:0042787///GO:0007062	GO:0000777///GO:0005829///GO:0005829///GO:0000776///colocalizes_with GO:0000776///GO:0072686///colocalizes_with GO:0005643///GO:0005634///GO:0048471///GO:0000922
217437_s_at	transforming acidic coiled-coil containing protein 1	TACC1	8p11.22	7.52e-05	0.0163457	protein binding	cell cycle///cell division///cell proliferation///cerebral cortex development///microtubule cytoskeleton organization	cytoplasm///cytoplasm///intermediate filament cytoskeleton///membrane///microtubule cytoskeleton///microtubule cytoskeleton///microtubule organizing center///midbody///nucleus	GO:0005515	GO:0007049///GO:0051301///GO:0008283///GO:0021987///GO:0000226	GO:0005737///GO:0005737///GO:0045111///GO:0016020///GO:0015630///GO:0015630///GO:0005815///GO:0030496///GO:0005634
208477_at	potassium voltage-gated channel subfamily C member 1	KCNC1	11p15	7.52e-05	0.0163457	delayed rectifier potassium channel activity///delayed rectifier potassium channel activity///ion channel binding///voltage-gated potassium channel activity	cellular response to drug///cerebellum development///globus pallidus development///positive regulation of potassium ion transmembrane transport///potassium ion transmembrane transport///potassium ion transport///protein homooligomerization///protein tetramerization///response to amine///response to auditory stimulus///response to fibroblast growth factor///response to light intensity///response t…	cell surface///dendrite///neuron projection membrane///neuronal cell body membrane///plasma membrane///voltage-gated potassium channel complex///voltage-gated potassium channel complex	GO:0005251///GO:0005251///GO:0044325///GO:0005249	GO:0035690///GO:0021549///GO:0021759///GO:1901381///GO:0071805///GO:0006813///GO:0051260///GO:0051262///GO:0014075///GO:0010996///GO:0071774///GO:0009642///GO:1990089///GO:0035864///GO:0009636	GO:0009986///GO:0030425///GO:0032589///GO:0032809///GO:0005886///GO:0008076///GO:0008076
206364_at	kinesin family member 14	KIF14	1q32.1	7.6e-05	0.0163457	ATP binding///ATP-dependent microtubule motor activity, plus-end-directed///ATPase activity///ATPase activity///PDZ domain binding///microtubule binding///microtubule motor activity///protein binding///protein kinase binding///tubulin binding	SCF-dependent proteasomal ubiquitin-dependent protein catabolic process///activation of protein kinase activity///cell division///cell proliferation in forebrain///cerebellar Purkinje cell layer structural organization///cerebellar cortex development///cerebellar granular layer structural organization///cerebral cortex development///cytoskeleton-dependent intracellular transport///establishment o…	cytosol///kinesin complex///membrane///microtubule///midbody///nucleus///colocalizes_with plasma membrane///spindle midzone	GO:0005524///GO:0008574///GO:0016887///GO:0016887///GO:0030165///GO:0008017///GO:0003777///GO:0005515///GO:0019901///GO:0015631	GO:0031146///GO:0032147///GO:0051301///GO:0021846///GO:0021693///GO:0021695///GO:0021685///GO:0021987///GO:0030705///GO:0045184///GO:0021766///NOT GO:0007019///GO:0007018///GO:1903047///GO:0007080///GO:0043066///GO:0033624///GO:0043524///GO:0021772///GO:0008284///GO:0008284///GO:0032467///GO:0043161///GO:2000045///GO:0010389///GO:0032487///GO:0030155///GO:0001558///GO:1903429///GO:0030334///GO:00…	GO:0005829///GO:0005871///GO:0016020///GO:0005874///GO:0030496///GO:0005634///colocalizes_with GO:0005886///GO:0051233
203991_s_at	lysine demethylase 6A	KDM6A	Xp11.2	7.74e-05	0.0163457	RNA polymerase II core promoter proximal region sequence-specific DNA binding///chromatin DNA binding///dioxygenase activity///histone demethylase activity///histone demethylase activity (H3-K27 specific)///identical protein binding///metal ion binding	canonical Wnt signaling pathway///heart morphogenesis///histone H3-K27 demethylation///histone H3-K4 methylation///in utero embryonic development///mesodermal cell differentiation///multicellular organism growth///neural tube closure///notochord morphogenesis///oxidation-reduction process///positive regulation of gene expression///respiratory system process///somite rostral/caudal axis specificat…	MLL3/4 complex///histone methyltransferase complex///nucleoplasm///nucleus	GO:0000978///GO:0031490///GO:0051213///GO:0032452///GO:0071558///GO:0042802///GO:0046872	GO:0060070///GO:0003007///GO:0071557///GO:0051568///GO:0001701///GO:0048333///GO:0035264///GO:0001843///GO:0048570///GO:0055114///GO:0010628///GO:0003016///GO:0032525	GO:0044666///GO:0035097///GO:0005654///GO:0005634
205091_x_at	RecQ like helicase	RECQL	12p12	7.77e-05	0.0163457	ATP binding///ATP-dependent 3'-5' DNA helicase activity///ATP-dependent DNA helicase activity///DNA binding///DNA helicase activity///annealing helicase activity///four-way junction helicase activity///protein binding	DNA duplex unwinding///DNA repair///DNA strand renaturation///double-strand break repair via homologous recombination	chromosome///cytoplasm///membrane///nucleoplasm///nucleus	GO:0005524///GO:0043140///GO:0004003///GO:0003677///GO:0003678///GO:0036310///GO:0009378///GO:0005515	GO:0032508///GO:0006281///GO:0000733///GO:0000724	GO:0005694///GO:0005737///GO:0016020///GO:0005654///GO:0005634
212793_at	dishevelled associated activator of morphogenesis 2	DAAM2	6p21.2	7.8e-05	0.0163457	Rho GTPase binding///actin binding	actin cytoskeleton organization///determination of left/right symmetry	extracellular exosome	GO:0017048///GO:0003779	GO:0030036///GO:0007368	GO:0070062
206875_s_at	STE20 like kinase	SLK	10q24.33	7.85e-05	0.0163457	ATP binding///cadherin binding involved in cell-cell adhesion///identical protein binding///protein binding///protein homodimerization activity///protein serine/threonine kinase activity///receptor signaling protein serine/threonine kinase activity	apoptotic process///cell-cell adhesion///cytoplasmic microtubule organization///protein autophosphorylation///regulation of apoptotic process///regulation of cell migration///regulation of cell migration///regulation of focal adhesion assembly///signal transduction by protein phosphorylation	cell leading edge///cell-cell adherens junction///cytoplasm///extracellular exosome///perinuclear region of cytoplasm	GO:0005524///GO:0098641///GO:0042802///GO:0005515///GO:0042803///GO:0004674///GO:0004702	GO:0006915///GO:0098609///GO:0031122///GO:0046777///GO:0042981///GO:0030334///GO:0030334///GO:0051893///GO:0023014	GO:0031252///GO:0005913///GO:0005737///GO:0070062///GO:0048471
200908_s_at	ribosomal protein lateral stalk subunit P2	RPLP2	11p15.5	8.01e-05	0.0165332	large ribosomal subunit rRNA binding///protein binding///structural constituent of ribosome///structural constituent of ribosome	SRP-dependent cotranslational protein targeting to membrane///cytoplasmic translation///nuclear-transcribed mRNA catabolic process, nonsense-mediated decay///rRNA processing///translation///translational elongation///translational initiation///viral transcription	cytosol///cytosolic large ribosomal subunit///extracellular exosome///focal adhesion///membrane///preribosome, large subunit precursor	GO:0070180///GO:0005515///GO:0003735///GO:0003735	GO:0006614///GO:0002181///GO:0000184///GO:0006364///GO:0006412///GO:0006414///GO:0006413///GO:0019083	GO:0005829///GO:0022625///GO:0070062///GO:0005925///GO:0016020///GO:0030687
203514_at	mitogen-activated protein kinase kinase kinase 3	MAP3K3	17q23.3	8.41e-05	0.0168497	ATP binding///MAP kinase kinase kinase activity///metal ion binding///protein binding///protein kinase activity	MAPK cascade///activation of MAPKK activity///blood vessel development///intracellular signal transduction///positive regulation of I-kappaB kinase/NF-kappaB signaling///positive regulation of p38MAPK cascade///protein autophosphorylation	cytoplasm///cytosol	GO:0005524///GO:0004709///GO:0046872///GO:0005515///GO:0004672	GO:0000165///GO:0000186///GO:0001568///GO:0035556///GO:0043123///GO:1900745///GO:0046777	GO:0005737///GO:0005829
211105_s_at	nuclear factor of activated T-cells 1	NFATC1	18q23	8.47e-05	0.0168497	FK506 binding///RNA polymerase II distal enhancer sequence-specific DNA binding///RNA polymerase II transcription factor binding///mitogen-activated protein kinase p38 binding///protein binding///transcription factor activity, RNA polymerase II distal enhancer sequence-specific binding///transcription factor activity, sequence-specific DNA binding///transcriptional activator activity, RNA polymer…	Fc-epsilon receptor signaling pathway///Wnt signaling pathway, calcium modulating pathway///calcineurin-NFAT signaling cascade///intracellular signal transduction///negative regulation of Wnt signaling pathway///positive regulation of transcription from RNA polymerase II promoter///positive regulation of transcription from RNA polymerase II promoter///positive regulation of transcription from RNA…	cytoplasm///cytosol///nuclear chromatin///nucleoplasm///nucleus	GO:0005528///GO:0000980///GO:0001085///GO:0048273///GO:0005515///GO:0003705///GO:0003700///GO:0001205	GO:0038095///GO:0007223///GO:0033173///GO:0035556///GO:0030178///GO:0045944///GO:0045944///GO:0045944///GO:0045893///GO:0006366	GO:0005737///GO:0005829///GO:0000790///GO:0005654///GO:0005634
209642_at	BUB1 mitotic checkpoint serine/threonine kinase	BUB1	2q14	8.59e-05	0.0168497	ATP binding///protein binding///protein kinase activity///protein serine/threonine kinase activity	apoptotic process///cell division///cell proliferation///mitotic cell cycle checkpoint///mitotic nuclear division///mitotic spindle assembly checkpoint///protein phosphorylation///regulation of chromosome segregation///regulation of sister chromatid cohesion///sister chromatid cohesion///spindle assembly checkpoint///spindle assembly checkpoint///viral process	condensed chromosome kinetochore///condensed nuclear chromosome outer kinetochore///cytoplasm///cytosol///kinetochore///membrane///nucleoplasm	GO:0005524///GO:0005515///GO:0004672///GO:0004674	GO:0006915///GO:0051301///GO:0008283///GO:0007093///GO:0007067///GO:0007094///GO:0006468///GO:0051983///GO:0007063///GO:0007062///GO:0071173///GO:0071173///GO:0016032	GO:0000777///GO:0000942///GO:0005737///GO:0005829///GO:0000776///GO:0016020///GO:0005654
219510_at	DNA polymerase theta	POLQ	3q13.33	8.68e-05	0.0168497	5'-deoxyribose-5-phosphate lyase activity///ATP binding///DNA-directed DNA polymerase activity///DNA-directed DNA polymerase activity///chromatin binding///damaged DNA binding///protein binding///single-stranded DNA-dependent ATPase activity	DNA biosynthetic process///DNA repair///DNA-dependent DNA replication///base-excision repair///cellular response to DNA damage stimulus///double-strand break repair///double-strand break repair via alternative nonhomologous end joining///double-strand break repair via homologous recombination///negative regulation of double-strand break repair via homologous recombination///protein homooligomeriz…	chromosome///nucleoplasm	GO:0051575///GO:0005524///GO:0003887///GO:0003887///GO:0003682///GO:0003684///GO:0005515///GO:0043142	GO:0071897///GO:0006281///GO:0006261///GO:0006284///GO:0006974///GO:0006302///GO:0097681///GO:0000724///GO:2000042///GO:0051260///GO:0016446	GO:0005694///GO:0005654
206657_s_at	myogenic differentiation 1	MYOD1	11p15.4	8.7e-05	0.0168497	E-box binding///RNA polymerase II core promoter proximal region sequence-specific DNA binding///RNA polymerase II regulatory region sequence-specific DNA binding///chromatin DNA binding///chromatin binding///core promoter binding///nuclear hormone receptor binding///protein binding///protein heterodimerization activity///transcription coactivator activity///transcription factor activity, RNA poly…	cellular response to estradiol stimulus///cellular response to glucocorticoid stimulus///cellular response to oxygen levels///cellular response to starvation///histone H3 acetylation///histone H4 acetylation///muscle cell fate commitment///muscle organ development///myoblast fate determination///myoblast fusion///myotube cell development///myotube differentiation involved in skeletal muscle regen…	cytoplasm///myofibril///nuclear chromatin///nucleoplasm///nucleoplasm///nucleus///transcription factor complex	GO:0070888///GO:0000978///GO:0000977///GO:0031490///GO:0003682///GO:0001047///GO:0035257///GO:0005515///GO:0046982///GO:0003713///GO:0003705///GO:0008134///GO:0001228///GO:0031625	GO:0071392///GO:0071385///GO:0071453///GO:0009267///GO:0043966///GO:0043967///GO:0042693///GO:0007517///GO:0007518///GO:0007520///GO:0014904///GO:0014908///GO:2000818///GO:0051149///GO:0051149///GO:0045663///GO:1901741///GO:0048743///GO:0043415///GO:0045944///GO:0045944///GO:0006468///GO:0043484///GO:0000381///GO:0006357///GO:0035914///GO:0043503///GO:0048741///GO:0007519///GO:0006366	GO:0005737///GO:0030016///GO:0000790///GO:0005654///GO:0005654///GO:0005634///GO:0005667
91920_at	brevican	BCAN	1q31	8.71e-05	0.0168497	carbohydrate binding///extracellular matrix structural constituent///hyaluronic acid binding	cell adhesion///central nervous system development///chondroitin sulfate biosynthetic process///chondroitin sulfate catabolic process///dermatan sulfate biosynthetic process///extracellular matrix disassembly///extracellular matrix organization///glycosaminoglycan metabolic process///hippocampus development///regulation of neuronal synaptic plasticity///skeletal system development	Golgi lumen///anchored component of membrane///dendrite///extracellular region///extracellular space///lysosomal lumen///proteinaceous extracellular matrix///synapse	GO:0030246///GO:0005201///GO:0005540	GO:0007155///GO:0007417///GO:0030206///GO:0030207///GO:0030208///GO:0022617///GO:0030198///GO:0030203///GO:0021766///GO:0048168///GO:0001501	GO:0005796///GO:0031225///GO:0030425///GO:0005576///GO:0005615///GO:0043202///GO:0005578///GO:0045202
208775_at	exportin 1	XPO1	2p15	8.72e-05	0.0168497	RNA binding///Ran GTPase binding///nuclear export signal receptor activity///nucleocytoplasmic transporter activity///protein binding///protein domain specific binding///transporter activity	intracellular transport of virus///mRNA transport///negative regulation of transcription from RNA polymerase II promoter///protein export from nucleus///protein export from nucleus///protein localization to nucleus///regulation of centrosome duplication///regulation of mRNA stability///regulation of protein catabolic process///regulation of protein export from nucleus///response to drug///ribosom…	Cajal body///annulate lamellae///cytoplasm///cytosol///intracellular membrane-bounded organelle///intracellular ribonucleoprotein complex///kinetochore///membrane///nuclear envelope///nuclear membrane///nucleolus///nucleoplasm///nucleus	GO:0003723///GO:0008536///GO:0005049///GO:0005487///GO:0005515///GO:0019904///GO:0005215	GO:0075733///GO:0051028///GO:0000122///GO:0006611///GO:0006611///GO:0034504///GO:0010824///GO:0043488///GO:0042176///GO:0046825///GO:0042493///GO:0000055///GO:0000056///GO:0007062///GO:0016032	GO:0015030///GO:0005642///GO:0005737///GO:0005829///GO:0043231///GO:0030529///GO:0000776///GO:0016020///GO:0005635///GO:0031965///GO:0005730///GO:0005654///GO:0005634
204210_s_at	phosphate cytidylyltransferase 1, choline, alpha	PCYT1A	3q29	8.77e-05	0.0168497	choline-phosphate cytidylyltransferase activity///choline-phosphate cytidylyltransferase activity///lipid binding///protein homodimerization activity	CDP-choline pathway///phosphatidylcholine biosynthetic process///phosphatidylcholine biosynthetic process///phospholipid biosynthetic process	cytosol///endoplasmic reticulum membrane///endoplasmic reticulum membrane///glycogen granule	GO:0004105///GO:0004105///GO:0008289///GO:0042803	GO:0006657///GO:0006656///GO:0006656///GO:0008654	GO:0005829///GO:0005789///GO:0005789///GO:0042587
205761_s_at	dihydrouridine synthase 4 like	DUS4L	7q22.3	9.3e-05	0.0176971	flavin adenine dinucleotide binding///tRNA dihydrouridine synthase activity	oxidation-reduction process///tRNA dihydrouridine synthesis	cytosol	GO:0050660///GO:0017150	GO:0055114///GO:0002943	GO:0005829
218331_s_at	family with sequence similarity 208 member B	FAM208B	10p15.1	9.48e-05	0.0176971			cytoplasm///nucleoplasm///nucleus			GO:0005737///GO:0005654///GO:0005634
204892_x_at	eukaryotic translation elongation factor 1 alpha 1	EEF1A1	6q14.1	9.66e-05	0.0176971	GTP binding///GTPase activity///poly(A) RNA binding///protein binding///protein kinase binding///tRNA binding///translation elongation factor activity	cellular response to epidermal growth factor stimulus///regulation of chaperone-mediated autophagy///regulation of transcription, DNA-templated///transcription, DNA-templated///translational elongation	cortical actin cytoskeleton///cytoplasm///cytoplasm///cytoplasm///cytoplasmic side of lysosomal membrane///cytosol///cytosol///eukaryotic translation elongation factor 1 complex///extracellular exosome///extracellular space///membrane///nucleolus///nucleus///ruffle membrane	GO:0005525///GO:0003924///GO:0044822///GO:0005515///GO:0019901///GO:0000049///GO:0003746	GO:0071364///GO:1904714///GO:0006355///GO:0006351///GO:0006414	GO:0030864///GO:0005737///GO:0005737///GO:0005737///GO:0098574///GO:0005829///GO:0005829///GO:0005853///GO:0070062///GO:0005615///GO:0016020///GO:0005730///GO:0005634///GO:0032587
40829_at	WD and tetratricopeptide repeats 1	WDTC1	1p36.11	9.75e-05	0.0176971	enzyme inhibitor activity///histone binding///histone deacetylase binding///protein binding	cellular chemical homeostasis///cellular response to insulin stimulus///glucose metabolic process///in utero embryonic development///multicellular organism growth///negative regulation of catalytic activity///negative regulation of fatty acid biosynthetic process///negative regulation of transcription from RNA polymerase II promoter///protein ubiquitination///regulation of cell size	cytosol///nucleus	GO:0004857///GO:0042393///GO:0042826///GO:0005515	GO:0055082///GO:0032869///GO:0006006///GO:0001701///GO:0035264///GO:0043086///GO:0045717///GO:0000122///GO:0016567///GO:0008361	GO:0005829///GO:0005634
207105_s_at	phosphoinositide-3-kinase regulatory subunit 2	PIK3R2	19q13.2-q13.4	9.76e-05	0.0176971	contributes_to 1-phosphatidylinositol-3-kinase activity///1-phosphatidylinositol-3-kinase activity///1-phosphatidylinositol-3-kinase regulator activity///GTPase activator activity///phosphatidylinositol-4,5-bisphosphate 3-kinase activity///protein binding///protein heterodimerization activity///protein phosphatase binding///receptor tyrosine kinase binding	Fc-epsilon receptor signaling pathway///Fc-gamma receptor signaling pathway involved in phagocytosis///T cell receptor signaling pathway///cellular glucose homeostasis///cellular response to insulin stimulus///insulin receptor signaling pathway///leukocyte migration///phosphatidylinositol 3-kinase signaling///phosphatidylinositol biosynthetic process///phosphatidylinositol phosphorylation///phosp…	cytosol///nucleus///phosphatidylinositol 3-kinase complex	contributes_to GO:0016303///GO:0016303///GO:0046935///GO:0005096///GO:0046934///GO:0005515///GO:0046982///GO:0019903///GO:0030971	GO:0038095///GO:0038096///GO:0050852///GO:0001678///GO:0032869///GO:0008286///GO:0050900///GO:0014065///GO:0006661///GO:0046854///GO:0036092///GO:0048015///GO:0043547///GO:2001275///GO:0042993///GO:0045944///GO:0015031///GO:0010506///GO:0043551///GO:0014066///GO:0051056///GO:0034976///GO:0048010	GO:0005829///GO:0005634///GO:0005942
204132_s_at	forkhead box O3B pseudogene///forkhead box O3	FOXO3B///FOXO3	17p11.2///6q21	9.77e-05	0.0176971	DNA binding///beta-catenin binding///chromatin DNA binding///core promoter binding///protein binding///protein kinase binding///sequence-specific DNA binding///transcription cofactor binding///transcription factor activity, sequence-specific DNA binding///transcriptional activator activity, RNA polymerase II transcription regulatory region sequence-specific binding///transcriptional repressor act…	DNA damage response, signal transduction by p53 class mediator///antral ovarian follicle growth///cellular response to oxidative stress///extrinsic apoptotic signaling pathway in absence of ligand///glucose homeostasis///initiation of primordial ovarian follicle growth///negative regulation of canonical Wnt signaling pathway///negative regulation of transcription from RNA polymerase II promoter//…	cytoplasm///cytosol///cytosol///membrane///nucleoplasm///nucleoplasm///nucleus	GO:0003677///GO:0008013///GO:0031490///GO:0001047///GO:0005515///GO:0019901///GO:0043565///GO:0001221///GO:0003700///GO:0001228///GO:0001227	GO:0030330///GO:0001547///GO:0034599///GO:0097192///GO:0042593///GO:0001544///GO:0090090///GO:0000122///GO:0000122///GO:0097150///GO:0001556///GO:0001542///GO:0043065///GO:0045648///GO:0043525///GO:0045944///GO:0045893///GO:2000177///GO:2000377///GO:0006357///GO:0006417///GO:0006366///GO:0033209	GO:0005737///GO:0005829///GO:0005829///GO:0016020///GO:0005654///GO:0005654///GO:0005634
212917_x_at	RecQ like helicase	RECQL	12p12	9.77e-05	0.0176971	ATP binding///ATP-dependent 3'-5' DNA helicase activity///ATP-dependent DNA helicase activity///DNA binding///DNA helicase activity///annealing helicase activity///four-way junction helicase activity///protein binding	DNA duplex unwinding///DNA repair///DNA strand renaturation///double-strand break repair via homologous recombination	chromosome///cytoplasm///membrane///nucleoplasm///nucleus	GO:0005524///GO:0043140///GO:0004003///GO:0003677///GO:0003678///GO:0036310///GO:0009378///GO:0005515	GO:0032508///GO:0006281///GO:0000733///GO:0000724	GO:0005694///GO:0005737///GO:0016020///GO:0005654///GO:0005634
203765_at	grancalcin	GCA	2q24.2	9.94e-05	0.0178704	calcium ion binding///calcium-dependent cysteine-type endopeptidase activity///protein binding///protein heterodimerization activity///protein homodimerization activity	membrane fusion///proteolysis	cytoplasm///extracellular exosome///plasma membrane	GO:0005509///GO:0004198///GO:0005515///GO:0046982///GO:0042803	GO:0061025///GO:0006508	GO:0005737///GO:0070062///GO:0005886
221943_x_at	ribosomal protein L38	RPL38	17q25.1	0.000102531	0.0180195	RNA binding///structural constituent of ribosome	90S preribosome assembly///SRP-dependent cotranslational protein targeting to membrane///axial mesoderm development///middle ear morphogenesis///nuclear-transcribed mRNA catabolic process, nonsense-mediated decay///ossification///rRNA processing///regulation of translation///ribonucleoprotein complex assembly///sensory perception of sound///skeletal system development///translation///translationa…	cytosol///cytosolic large ribosomal subunit///eukaryotic 80S initiation complex///focal adhesion	GO:0003723///GO:0003735	GO:0034463///GO:0006614///GO:0048318///GO:0042474///GO:0000184///GO:0001503///GO:0006364///GO:0006417///GO:0022618///GO:0007605///GO:0001501///GO:0006412///GO:0006413///GO:0019083	GO:0005829///GO:0022625///GO:0033291///GO:0005925
212022_s_at	marker of proliferation Ki-67	MKI67	10q26.2	0.000103668	0.0180195	ATP binding///poly(A) RNA binding///protein C-terminus binding///protein binding	DNA metabolic process///cell proliferation///cellular response to heat///cholangiocyte proliferation///hepatocyte proliferation///hyaluronan metabolic process///meiotic nuclear division///organ regeneration///response to organic cyclic compound	chromosome, centromeric region///condensed chromosome///cytoplasm///membrane///nucleolus///nucleus	GO:0005524///GO:0044822///GO:0008022///GO:0005515	GO:0006259///GO:0008283///GO:0034605///GO:1990705///GO:0072574///GO:0030212///GO:0007126///GO:0031100///GO:0014070	GO:0000775///GO:0000793///GO:0005737///GO:0016020///GO:0005730///GO:0005634
218090_s_at	WD repeat domain 11	WDR11	10q26	0.000103735	0.0180195	protein binding		cytoplasm///integral component of membrane///lysosomal membrane///membrane///microtubule cytoskeleton///nucleus	GO:0005515		GO:0005737///GO:0016021///GO:0005765///GO:0016020///GO:0015630///GO:0005634
216842_x_at				0.00010397	0.0180195
204498_s_at	adenylate cyclase 9	ADCY9	16p13.3	0.000104935	0.0180195	ATP binding///adenylate cyclase activity///metal ion binding	activation of adenylate cyclase activity///activation of protein kinase A activity///adenylate cyclase-activating G-protein coupled receptor signaling pathway///adenylate cyclase-activating G-protein coupled receptor signaling pathway///adenylate cyclase-activating adrenergic receptor signaling pathway///adenylate cyclase-inhibiting G-protein coupled receptor signaling pathway///adenylate cyclase…	axon///dendrite///integral component of membrane///integral component of plasma membrane///intracellular///plasma membrane	GO:0005524///GO:0004016///GO:0046872	GO:0007190///GO:0034199///GO:0007189///GO:0007189///GO:0071880///GO:0007193///GO:0007193///GO:0006171///GO:0019933///GO:0071377///GO:0003091///GO:0007165	GO:0030424///GO:0030425///GO:0016021///GO:0005887///GO:0005622///GO:0005886
203429_s_at	SUN domain containing ossification factor	SUCO	1q24	0.000105917	0.0180195		multicellular organism development///ossification///positive regulation of collagen biosynthetic process///positive regulation of osteoblast differentiation///regulation of bone remodeling	integral component of membrane///membrane///rough endoplasmic reticulum///rough endoplasmic reticulum membrane		GO:0007275///GO:0001503///GO:0032967///GO:0045669///GO:0046850	GO:0016021///GO:0016020///GO:0005791///GO:0030867
216127_at	protein disulfide isomerase family A member 2	PDIA2	16p13.3	0.000105935	0.0180195	disulfide oxidoreductase activity///contributes_to peptidyl-proline 4-dioxygenase activity///protein binding///protein disulfide isomerase activity///steroid binding	cell redox homeostasis///oxidation-reduction process///peptidyl-proline hydroxylation///protein folding///protein folding in endoplasmic reticulum///protein retention in ER lumen///regulation of oxidative stress-induced intrinsic apoptotic signaling pathway///response to endoplasmic reticulum stress	endoplasmic reticulum///endoplasmic reticulum lumen	GO:0015036///contributes_to GO:0031545///GO:0005515///GO:0003756///GO:0005496	GO:0045454///GO:0055114///GO:0019511///GO:0006457///GO:0034975///GO:0006621///GO:1902175///GO:0034976	GO:0005783///GO:0005788
204394_at	solute carrier family 43 member 1	SLC43A1	11q12.1	0.000107702	0.0181813	L-amino acid transmembrane transporter activity///amino acid transmembrane transporter activity///neutral amino acid transmembrane transporter activity	L-alpha-amino acid transmembrane transport///L-amino acid transport///amino acid transport///neutral amino acid transport	integral component of plasma membrane///plasma membrane	GO:0015179///GO:0015171///GO:0015175	GO:1902475///GO:0015807///GO:0006865///GO:0015804	GO:0005887///GO:0005886
206316_s_at	kinetochore associated 1	KNTC1	12q24.31	0.000110008	0.0183238	protein binding	cell division///mitotic cell cycle checkpoint///mitotic nuclear division///protein complex assembly///regulation of exit from mitosis///sister chromatid cohesion	RZZ complex///actin cytoskeleton///condensed chromosome kinetochore///cytoplasm///cytosol///kinetochore microtubule///nucleus///plasma membrane///spindle pole	GO:0005515	GO:0051301///GO:0007093///GO:0007067///GO:0006461///GO:0007096///GO:0007062	GO:1990423///GO:0015629///GO:0000777///GO:0005737///GO:0005829///GO:0005828///GO:0005634///GO:0005886///GO:0000922
219197_s_at	signal peptide, CUB domain and EGF like domain containing 2	SCUBE2	11p15.3	0.000110705	0.0183238	calcium ion binding		extracellular region	GO:0005509		GO:0005576
213494_s_at	YY1 transcription factor	YY1	14q	0.000111077	0.0183238	DNA binding///RNA binding///SMAD binding///enhancer sequence-specific DNA binding///four-way junction DNA binding///protein binding///transcription coactivator activity///transcription corepressor activity///transcription factor activity, sequence-specific DNA binding///transcription regulatory region DNA binding///transcriptional repressor activity, RNA polymerase II core promoter proximal regio…	cell differentiation///cellular response to DNA damage stimulus///cellular response to UV///double-strand break repair via homologous recombination///negative regulation of gene expression///negative regulation of transcription from RNA polymerase II promoter///regulation of transcription from RNA polymerase II promoter///response to UV-C///spermatogenesis///transcription, DNA-templated	Ino80 complex///nuclear matrix///nucleus///nucleus	GO:0003677///GO:0003723///GO:0046332///GO:0001158///GO:0000400///GO:0005515///GO:0003713///GO:0003714///GO:0003700///GO:0044212///GO:0001078///GO:0008270	GO:0030154///GO:0006974///GO:0034644///GO:0000724///GO:0010629///GO:0000122///GO:0006357///GO:0010225///GO:0007283///GO:0006351	GO:0031011///GO:0016363///GO:0005634///GO:0005634
211922_s_at	catalase	CAT	11p13	0.000111836	0.0183238	NADP binding///aminoacylase activity///antioxidant activity///catalase activity///catalase activity///enzyme binding///heme binding///metal ion binding///oxidoreductase activity, acting on peroxide as acceptor///protein homodimerization activity///receptor binding	UV protection///aerobic respiration///aging///cellular oxidant detoxification///cellular response to growth factor stimulus///cholesterol metabolic process///hemoglobin metabolic process///hydrogen peroxide catabolic process///negative regulation of NF-kappaB transcription factor activity///negative regulation of apoptotic process///osteoblast differentiation///positive regulation of NF-kappaB tr…	Golgi apparatus///cytosol///endoplasmic reticulum///extracellular exosome///extracellular space///focal adhesion///intracellular membrane-bounded organelle///lysosome///membrane///mitochondrial intermembrane space///mitochondrion///peroxisomal matrix///peroxisomal membrane///peroxisome///plasma membrane	GO:0050661///GO:0004046///GO:0016209///GO:0004096///GO:0004096///GO:0019899///GO:0020037///GO:0046872///GO:0016684///GO:0042803///GO:0005102	GO:0009650///GO:0009060///GO:0007568///GO:0098869///GO:0071363///GO:0008203///GO:0020027///GO:0042744///GO:0032088///GO:0043066///GO:0001649///GO:0051092///GO:0051781///GO:0014068///GO:0051289///GO:0051262///GO:0006195///GO:0033591///GO:0014823///GO:0046686///GO:0042493///GO:0032355///GO:0045471///GO:0070542///GO:0042542///GO:0055093///GO:0001666///GO:0014854///GO:0032868///GO:0010288///GO:000964…	GO:0005794///GO:0005829///GO:0005783///GO:0070062///GO:0005615///GO:0005925///GO:0043231///GO:0005764///GO:0016020///GO:0005758///GO:0005739///GO:0005782///GO:0005778///GO:0005777///GO:0005886
218768_at	nucleoporin 107	NUP107	12q15	0.000112698	0.0183302	nucleocytoplasmic transporter activity///protein binding///structural constituent of nuclear pore	gene silencing by RNA///intracellular transport of virus///mRNA export from nucleus///mRNA export from nucleus///mitotic nuclear envelope disassembly///nuclear pore complex assembly///posttranscriptional tethering of RNA polymerase II gene DNA at nuclear periphery///protein import into nucleus///protein sumoylation///regulation of cellular response to heat///regulation of glucose transport///regu…	centrosome///condensed chromosome kinetochore///cytosol///colocalizes_with kinetochore///membrane///nuclear envelope///nuclear membrane///nuclear periphery///nuclear pore///nuclear pore outer ring///nuclear pore outer ring///nucleoplasm	GO:0005487///GO:0005515///GO:0017056	GO:0031047///GO:0075733///GO:0006406///GO:0006406///GO:0007077///GO:0051292///GO:0000973///GO:0006606///GO:0016925///GO:1900034///GO:0010827///GO:0006355///GO:0007062///GO:0006409///GO:0016032///GO:0019083	GO:0005813///GO:0000777///GO:0005829///colocalizes_with GO:0000776///GO:0016020///GO:0005635///GO:0031965///GO:0034399///GO:0005643///GO:0031080///GO:0031080///GO:0005654
203364_s_at	autophagy related 13	ATG13	11p11.2	0.000116208	0.0186332	protein binding///protein kinase binding	autophagosome assembly///macroautophagy///mitophagy in response to mitochondrial depolarization///positive regulation of protein targeting to mitochondrion	ATG1/ULK1 kinase complex///cytosol///cytosol///mitochondrion///pre-autophagosomal structure///pre-autophagosomal structure	GO:0005515///GO:0019901	GO:0000045///GO:0016236///GO:0098779///GO:1903955	GO:1990316///GO:0005829///GO:0005829///GO:0005739///GO:0000407///GO:0000407
207483_s_at	cullin associated and neddylation dissociated 1	CAND1	12q14	0.000116627	0.0186332	TBP-class protein binding///protein binding	SCF complex assembly///cell differentiation///negative regulation of catalytic activity///positive regulation of RNA polymerase II transcriptional preinitiation complex assembly///protein ubiquitination	Golgi apparatus///cullin-RING ubiquitin ligase complex///cytoplasm///extracellular exosome///membrane///nucleoplasm///nucleus///ubiquitin ligase complex	GO:0017025///GO:0005515	GO:0010265///GO:0030154///GO:0043086///GO:0045899///GO:0016567	GO:0005794///GO:0031461///GO:0005737///GO:0070062///GO:0016020///GO:0005654///GO:0005634///GO:0000151
206559_x_at				0.000117069	0.0186332
204874_x_at	BAI1 associated protein 3	BAIAP3	16p13.3	0.000120471	0.0190386	protein C-terminus binding	G-protein coupled receptor signaling pathway///neurotransmitter secretion	presynapse	GO:0008022	GO:0007186///GO:0007269	GO:0098793
214048_at	methyl-CpG binding domain 4, DNA glycosylase	MBD4	3q21.3	0.000121458	0.0190594	DNA N-glycosylase activity///endodeoxyribonuclease activity///protein binding///pyrimidine-specific mismatch base pair DNA N-glycosylase activity///satellite DNA binding	DNA repair///depyrimidination///response to estradiol///response to radiation	chromatin///nucleoplasm///nucleoplasm///nucleus	GO:0019104///GO:0004520///GO:0005515///GO:0008263///GO:0003696	GO:0006281///GO:0045008///GO:0032355///GO:0009314	GO:0000785///GO:0005654///GO:0005654///GO:0005634
210136_at	myelin basic protein	MBP	18q23	0.00012444	0.0193909	protease binding///protein binding///structural constituent of myelin sheath	aging///axon ensheathment///central nervous system development///chemical synaptic transmission///immune response///membrane organization///myelination///negative regulation of axonogenesis///response to fatty acid///response to mercury ion///response to progesterone///response to toxic substance///response to tumor necrosis factor///substantia nigra development	cell periphery///compact myelin///internode region of axon///neuronal cell body///nucleus///plasma membrane	GO:0002020///GO:0005515///GO:0019911	GO:0007568///GO:0008366///GO:0007417///GO:0007268///GO:0006955///GO:0061024///GO:0042552///GO:0050771///GO:0070542///GO:0046689///GO:0032570///GO:0009636///GO:0034612///GO:0021762	GO:0071944///GO:0043218///GO:0033269///GO:0043025///GO:0005634///GO:0005886
201618_x_at	glycosylphosphatidylinositol anchor attachment 1	GPAA1	8q24.3	0.000126394	0.0195586	contributes_to GPI anchor binding///contributes_to GPI-anchor transamidase activity///protein binding///tubulin binding	attachment of GPI anchor to protein///attachment of GPI anchor to protein///protein complex assembly///protein retention in ER lumen	GPI-anchor transamidase complex///endoplasmic reticulum membrane///membrane	contributes_to GO:0034235///contributes_to GO:0003923///GO:0005515///GO:0015631	GO:0016255///GO:0016255///GO:0006461///GO:0006621	GO:0042765///GO:0005789///GO:0016020
217738_at	nicotinamide phosphoribosyltransferase	NAMPT	7q22.3	0.000128881	0.0198059	cytokine activity///drug binding///nicotinamide phosphoribosyltransferase activity///nicotinate-nucleotide diphosphorylase (carboxylating) activity///protein binding///protein homodimerization activity	NAD biosynthetic process///NOT adipose tissue development///cell-cell signaling///circadian regulation of gene expression///circadian rhythm///female pregnancy///NOT insulin receptor signaling pathway///nicotinamide metabolic process///positive regulation of cell proliferation///positive regulation of nitric-oxide synthase biosynthetic process///positive regulation of smooth muscle cell prolifera…	cell junction///cytosol///extracellular exosome///extracellular space///nucleoplasm	GO:0005125///GO:0008144///GO:0047280///GO:0004514///GO:0005515///GO:0042803	GO:0009435///NOT GO:0060612///GO:0007267///GO:0032922///GO:0007623///GO:0007565///NOT GO:0008286///GO:0006769///GO:0008284///GO:0051770///GO:0048661///GO:0045944///GO:0014070///GO:0007165	GO:0030054///GO:0005829///GO:0070062///GO:0005615///GO:0005654
209580_s_at	methyl-CpG binding domain 4, DNA glycosylase	MBD4	3q21.3	0.000135048	0.0204642	DNA N-glycosylase activity///endodeoxyribonuclease activity///protein binding///pyrimidine-specific mismatch base pair DNA N-glycosylase activity///satellite DNA binding	DNA repair///depyrimidination///response to estradiol///response to radiation	chromatin///nucleoplasm///nucleoplasm///nucleus	GO:0019104///GO:0004520///GO:0005515///GO:0008263///GO:0003696	GO:0006281///GO:0045008///GO:0032355///GO:0009314	GO:0000785///GO:0005654///GO:0005654///GO:0005634
218288_s_at	coiled-coil domain containing 90B	CCDC90B	11q14.1	0.000135711	0.0204642	protein binding		integral component of membrane///mitochondrion///mitochondrion	GO:0005515		GO:0016021///GO:0005739///GO:0005739
202228_s_at	neuroplastin	NPTN	15q22	0.000136409	0.0204642	cell adhesion molecule binding///ion channel binding///transmembrane receptor protein tyrosine kinase activity///type 1 fibroblast growth factor receptor binding	homophilic cell adhesion via plasma membrane adhesion molecules///long-term synaptic potentiation///peptidyl-tyrosine phosphorylation///positive regulation of ERK1 and ERK2 cascade///positive regulation of cellular protein localization///positive regulation of cytosolic calcium ion concentration///positive regulation of fibroblast growth factor receptor signaling pathway///positive regulation of …	cell surface///cytosol///dendrite///inhibitory synapse///integral component of membrane///postsynaptic density///presynaptic membrane	GO:0050839///GO:0044325///GO:0004714///GO:0005105	GO:0007156///GO:0060291///GO:0018108///GO:0070374///GO:1903829///GO:0007204///GO:0045743///GO:0048170///GO:1900273///GO:0010976///GO:0001934///GO:0007169///GO:0008542	GO:0009986///GO:0005829///GO:0030425///GO:0060077///GO:0016021///GO:0014069///GO:0042734
212820_at	Dmx like 2	DMXL2	15q21.2	0.000136838	0.0204642	Rab GTPase binding		cell junction///extracellular space///synaptic vesicle///synaptic vesicle membrane	GO:0017137		GO:0030054///GO:0005615///GO:0008021///GO:0030672
213477_x_at	eukaryotic translation elongation factor 1 alpha 1	EEF1A1	6q14.1	0.000140235	0.0208323	GTP binding///GTPase activity///poly(A) RNA binding///protein binding///protein kinase binding///tRNA binding///translation elongation factor activity	cellular response to epidermal growth factor stimulus///regulation of chaperone-mediated autophagy///regulation of transcription, DNA-templated///transcription, DNA-templated///translational elongation	cortical actin cytoskeleton///cytoplasm///cytoplasm///cytoplasm///cytoplasmic side of lysosomal membrane///cytosol///cytosol///eukaryotic translation elongation factor 1 complex///extracellular exosome///extracellular space///membrane///nucleolus///nucleus///ruffle membrane	GO:0005525///GO:0003924///GO:0044822///GO:0005515///GO:0019901///GO:0000049///GO:0003746	GO:0071364///GO:1904714///GO:0006355///GO:0006351///GO:0006414	GO:0030864///GO:0005737///GO:0005737///GO:0005737///GO:0098574///GO:0005829///GO:0005829///GO:0005853///GO:0070062///GO:0005615///GO:0016020///GO:0005730///GO:0005634///GO:0032587
210681_s_at	microRNA 6125///ubiquitin specific peptidase 15	MIR6125///USP15	12q14	0.000144934	0.0213878	SMAD binding///cysteine-type endopeptidase activity///identical protein binding///protein binding///thiol-dependent ubiquitin-specific protease activity///transforming growth factor beta receptor binding///ubiquitinated histone binding	BMP signaling pathway///histone H2B conserved C-terminal lysine deubiquitination///monoubiquitinated protein deubiquitination///pathway-restricted SMAD protein phosphorylation///protein deubiquitination///transforming growth factor beta receptor signaling pathway///transforming growth factor beta receptor signaling pathway///ubiquitin-dependent protein catabolic process	cytoplasm///nucleus	GO:0046332///GO:0004197///GO:0042802///GO:0005515///GO:0004843///GO:0005160///GO:0061649	GO:0030509///GO:0035616///GO:0035520///GO:0060389///GO:0016579///GO:0007179///GO:0007179///GO:0006511	GO:0005737///GO:0005634
213453_x_at	glyceraldehyde-3-phosphate dehydrogenase	GAPDH	12p13	0.000146958	0.0215439	NAD binding///NADP binding///glyceraldehyde-3-phosphate dehydrogenase (NAD+) (phosphorylating) activity///glyceraldehyde-3-phosphate dehydrogenase (NAD+) (phosphorylating) activity///glyceraldehyde-3-phosphate dehydrogenase (NAD+) (phosphorylating) activity///identical protein binding///microtubule binding///peptidyl-cysteine S-nitrosylase activity///protein binding	canonical glycolysis///cellular response to interferon-gamma///gluconeogenesis///microtubule cytoskeleton organization///negative regulation of translation///negative regulation of translation///neuron apoptotic process///peptidyl-cysteine S-trans-nitrosylation///protein stabilization///regulation of macroautophagy	GAIT complex///cytoplasm///cytoplasm///cytosol///cytosol///cytosol///extracellular exosome///extracellular matrix///intracellular membrane-bounded organelle///intracellular ribonucleoprotein complex///lipid particle///membrane///microtubule cytoskeleton///nuclear membrane///nucleus///nucleus///perinuclear region of cytoplasm///plasma membrane///vesicle	GO:0051287///GO:0050661///GO:0004365///GO:0004365///GO:0004365///GO:0042802///GO:0008017///GO:0035605///GO:0005515	GO:0061621///GO:0071346///GO:0006094///GO:0000226///GO:0017148///GO:0017148///GO:0051402///GO:0035606///GO:0050821///GO:0016241	GO:0097452///GO:0005737///GO:0005737///GO:0005829///GO:0005829///GO:0005829///GO:0070062///GO:0031012///GO:0043231///GO:0030529///GO:0005811///GO:0016020///GO:0015630///GO:0031965///GO:0005634///GO:0005634///GO:0048471///GO:0005886///GO:0031982
219017_at	ethanolamine kinase 1	ETNK1	12p12.1	0.000148025	0.021549	ATP binding///ethanolamine kinase activity///ethanolamine kinase activity///protein binding	phosphatidylethanolamine biosynthetic process///phosphatidylethanolamine biosynthetic process///phosphatidylethanolamine biosynthetic process///phosphorylation	cytoplasm///cytosol///membrane///nucleoplasm///plasma membrane	GO:0005524///GO:0004305///GO:0004305///GO:0005515	GO:0006646///GO:0006646///GO:0006646///GO:0016310	GO:0005737///GO:0005829///GO:0016020///GO:0005654///GO:0005886
212161_at	adaptor related protein complex 2 alpha 2 subunit	AP2A2	11p15.5	0.000149587	0.021549	contributes_to clathrin adaptor activity///lipid binding///molecular_function///protein binding///protein complex binding///protein kinase binding///protein transporter activity	Wnt signaling pathway, planar cell polarity pathway///antigen processing and presentation of exogenous peptide antigen via MHC class II///clathrin-dependent endocytosis///ephrin receptor signaling pathway///intracellular protein transport///microtubule-based movement///negative regulation of epidermal growth factor receptor signaling pathway///regulation of defense response to virus by virus	AP-2 adaptor complex///clathrin-coated endocytic vesicle membrane///cytoplasmic, membrane-bounded vesicle///cytosol///endocytic vesicle membrane///endolysosome membrane///plasma membrane	contributes_to GO:0035615///GO:0008289///GO:0003674///GO:0005515///GO:0032403///GO:0019901///GO:0008565	GO:0060071///GO:0019886///GO:0072583///GO:0048013///GO:0006886///GO:0007018///GO:0042059///GO:0050690	GO:0030122///GO:0030669///GO:0016023///GO:0005829///GO:0030666///GO:0036020///GO:0005886
207165_at	hyaluronan mediated motility receptor	HMMR	5q34	0.000150707	0.021549	hyaluronic acid binding///protein binding	G2/M transition of mitotic cell cycle///hyaluronan catabolic process	cell surface///cytosol///membrane///plasma membrane	GO:0005540///GO:0005515	GO:0000086///GO:0030214	GO:0009986///GO:0005829///GO:0016020///GO:0005886
200095_x_at	ribosomal protein S10	RPS10	6p21.31	0.000152461	0.021549	poly(A) RNA binding///protein binding///structural constituent of ribosome	SRP-dependent cotranslational protein targeting to membrane///nuclear-transcribed mRNA catabolic process, nonsense-mediated decay///rRNA processing///ribosomal small subunit assembly///translation///translational initiation///viral transcription	cytosol///cytosolic small ribosomal subunit///extracellular exosome///extracellular matrix///focal adhesion///membrane///nucleolus///nucleoplasm///ribosome	GO:0044822///GO:0005515///GO:0003735	GO:0006614///GO:0000184///GO:0006364///GO:0000028///GO:0006412///GO:0006413///GO:0019083	GO:0005829///GO:0022627///GO:0070062///GO:0031012///GO:0005925///GO:0016020///GO:0005730///GO:0005654///GO:0005840
207332_s_at	transferrin receptor	TFRC	3q29	0.000153967	0.021549	Hsp70 protein binding///chaperone binding///double-stranded RNA binding///glycoprotein binding///identical protein binding///poly(A) RNA binding///protein binding///protein homodimerization activity///transferrin receptor activity///transferrin receptor activity///transferrin transmembrane transporter activity///virus receptor activity	acute-phase response///aging///cellular iron ion homeostasis///cellular response to drug///iron ion import///osteoclast differentiation///positive regulation of B cell proliferation///positive regulation of T cell proliferation///positive regulation of bone resorption///positive regulation of isotype switching///receptor internalization///NOT regulation of cell growth///NOT regulation of cell pro…	HFE-transferrin receptor complex///basolateral plasma membrane///blood microparticle///cell surface///clathrin-coated pit///cytoplasmic, membrane-bounded vesicle///endosome///external side of plasma membrane///extracellular exosome///extracellular region///extracellular space///extracellular vesicle///integral component of plasma membrane///intracellular membrane-bounded organelle///melanosome///…	GO:0030544///GO:0051087///GO:0003725///GO:0001948///GO:0042802///GO:0044822///GO:0005515///GO:0042803///GO:0004998///GO:0004998///GO:0033570///GO:0001618	GO:0006953///GO:0007568///GO:0006879///GO:0035690///GO:0097286///GO:0030316///GO:0030890///GO:0042102///GO:0045780///GO:0045830///GO:0031623///NOT GO:0001558///NOT GO:0042127///GO:0046688///GO:0001666///GO:0010039///GO:0010042///GO:0007584///GO:0032526///GO:0033572///GO:0033572///GO:0033572///GO:0046718	GO:1990712///GO:0016323///GO:0072562///GO:0009986///GO:0005905///GO:0016023///GO:0005768///GO:0009897///GO:0070062///GO:0005576///GO:0005615///GO:1903561///GO:0005887///GO:0043231///GO:0042470///GO:0016020///GO:0005739///GO:0048471///GO:0005886///GO:0055037///GO:0055038
211345_x_at	microRNA 3654///eukaryotic translation elongation factor 1 gamma	MIR3654///EEF1G	11q12.3	0.000154173	0.021549	cadherin binding involved in cell-cell adhesion///glutathione transferase activity///protein binding///translation elongation factor activity	cell-cell adhesion///glutathione metabolic process///response to virus///translational elongation	cell-cell adherens junction///cytoplasm///cytosol///colocalizes_with endoplasmic reticulum///extracellular exosome///membrane///nucleus	GO:0098641///GO:0004364///GO:0005515///GO:0003746	GO:0098609///GO:0006749///GO:0009615///GO:0006414	GO:0005913///GO:0005737///GO:0005829///colocalizes_with GO:0005783///GO:0070062///GO:0016020///GO:0005634
208652_at	protein phosphatase 2 catalytic subunit alpha	PPP2CA	5q31.1	0.000154908	0.021549	GABA receptor binding///metal ion binding///phosphoprotein phosphatase activity///protein C-terminus binding///protein binding	RNA splicing///apoptotic process///ceramide metabolic process///inactivation of MAPK activity///meiotic cell cycle///mesoderm development///mitotic nuclear envelope reassembly///negative regulation of cell growth///negative regulation of epithelial to mesenchymal transition///negative regulation of tyrosine phosphorylation of Stat3 protein///nuclear-transcribed mRNA catabolic process, nonsense-me…	chromosome, centromeric region///cytosol///extracellular exosome///membrane///microtubule cytoskeleton///mitochondrion///nucleus///plasma membrane///protein phosphatase type 2A complex///protein phosphatase type 2A complex///spindle pole	GO:0050811///GO:0046872///GO:0004721///GO:0008022///GO:0005515	GO:0008380///GO:0006915///GO:0006672///GO:0000188///GO:0051321///GO:0007498///GO:0007084///GO:0030308///GO:0010719///GO:0042518///GO:0000184///GO:0071902///GO:0006470///GO:0006275///GO:0030111///GO:0030155///GO:0045595///GO:0040008///GO:0006355///GO:0010033///GO:0019932	GO:0000775///GO:0005829///GO:0070062///GO:0016020///GO:0015630///GO:0005739///GO:0005634///GO:0005886///GO:0000159///GO:0000159///GO:0000922
213390_at	zinc finger CCCH-type containing 4	ZC3H4	19q13.32	0.000155651	0.021549	metal ion binding///poly(A) RNA binding			GO:0046872///GO:0044822
221703_at	BRCA1 interacting protein C-terminal helicase 1	BRIP1	17q22.2	0.000155697	0.021549	4 iron, 4 sulfur cluster binding///ATP binding///ATP-dependent DNA helicase activity///DNA binding///metal ion binding///protein binding	DNA damage checkpoint///DNA duplex unwinding///DNA replication///DNA synthesis involved in DNA repair///cellular response to vitamin///double-strand break repair///negative regulation of cell proliferation///regulation of signal transduction by p53 class mediator///regulation of transcription from RNA polymerase II promoter///strand displacement	cytoplasm///nuclear membrane///nucleoplasm///nucleus///nucleus	GO:0051539///GO:0005524///GO:0004003///GO:0003677///GO:0046872///GO:0005515	GO:0000077///GO:0032508///GO:0006260///GO:0000731///GO:0071295///GO:0006302///GO:0008285///GO:1901796///GO:0006357///GO:0000732	GO:0005737///GO:0031965///GO:0005654///GO:0005634///GO:0005634
204825_at	maternal embryonic leucine zipper kinase	MELK	9p13.2	0.000158799	0.0218427	ATP binding///calcium ion binding///lipid binding///non-membrane spanning protein tyrosine kinase activity///protein binding///protein serine/threonine kinase activity	G2/M transition of mitotic cell cycle///apoptotic process///cell proliferation///hemopoiesis///intracellular signal transduction///intrinsic apoptotic signaling pathway in response to oxidative stress///neural precursor cell proliferation///peptidyl-tyrosine phosphorylation///positive regulation of apoptotic process///protein autophosphorylation	cell cortex///membrane///nucleus///plasma membrane	GO:0005524///GO:0005509///GO:0008289///GO:0004715///GO:0005515///GO:0004674	GO:0000086///GO:0006915///GO:0008283///GO:0030097///GO:0035556///GO:0008631///GO:0061351///GO:0018108///GO:0043065///GO:0046777	GO:0005938///GO:0016020///GO:0005634///GO:0005886
221822_at	SAGA complex associated factor 29	SGF29	16p11.2	0.000164651	0.0225087	enzyme binding///methylated histone binding///protein N-terminus binding///protein binding	establishment of protein localization to chromatin///histone H3 acetylation///regulation of transcription, DNA-templated///transcription, DNA-templated	Ada2/Gcn5/Ada3 transcription activator complex///SAGA-type complex	GO:0019899///GO:0035064///GO:0047485///GO:0005515	GO:0071169///GO:0043966///GO:0006355///GO:0006351	GO:0005671///GO:0070461
217398_x_at	glyceraldehyde-3-phosphate dehydrogenase	GAPDH	12p13	0.000165676	0.0225107	NAD binding///NADP binding///glyceraldehyde-3-phosphate dehydrogenase (NAD+) (phosphorylating) activity///glyceraldehyde-3-phosphate dehydrogenase (NAD+) (phosphorylating) activity///glyceraldehyde-3-phosphate dehydrogenase (NAD+) (phosphorylating) activity///identical protein binding///microtubule binding///peptidyl-cysteine S-nitrosylase activity///protein binding	canonical glycolysis///cellular response to interferon-gamma///gluconeogenesis///microtubule cytoskeleton organization///negative regulation of translation///negative regulation of translation///neuron apoptotic process///peptidyl-cysteine S-trans-nitrosylation///protein stabilization///regulation of macroautophagy	GAIT complex///cytoplasm///cytoplasm///cytosol///cytosol///cytosol///extracellular exosome///extracellular matrix///intracellular membrane-bounded organelle///intracellular ribonucleoprotein complex///lipid particle///membrane///microtubule cytoskeleton///nuclear membrane///nucleus///nucleus///perinuclear region of cytoplasm///plasma membrane///vesicle	GO:0051287///GO:0050661///GO:0004365///GO:0004365///GO:0004365///GO:0042802///GO:0008017///GO:0035605///GO:0005515	GO:0061621///GO:0071346///GO:0006094///GO:0000226///GO:0017148///GO:0017148///GO:0051402///GO:0035606///GO:0050821///GO:0016241	GO:0097452///GO:0005737///GO:0005737///GO:0005829///GO:0005829///GO:0005829///GO:0070062///GO:0031012///GO:0043231///GO:0030529///GO:0005811///GO:0016020///GO:0015630///GO:0031965///GO:0005634///GO:0005634///GO:0048471///GO:0005886///GO:0031982
201807_at	VPS26, retromer complex component A	VPS26A	10q21.1	0.000169773	0.0229276	protein binding///protein transporter activity///protein transporter activity	Wnt signaling pathway///intracellular protein transport///regulation of macroautophagy///retrograde transport, endosome to Golgi///retrograde transport, endosome to Golgi///retrograde transport, endosome to plasma membrane	cytosol///cytosol///early endosome///endosome///endosome membrane///extracellular exosome///intracellular membrane-bounded organelle///retromer complex///retromer complex///retromer, cargo-selective complex///tubular endosome///vesicle	GO:0005515///GO:0008565///GO:0008565	GO:0016055///GO:0006886///GO:0016241///GO:0042147///GO:0042147///GO:1990126	GO:0005829///GO:0005829///GO:0005769///GO:0005768///GO:0010008///GO:0070062///GO:0043231///GO:0030904///GO:0030904///GO:0030906///GO:0097422///GO:0031982
210052_s_at	TPX2, microtubule nucleation factor	TPX2	20q11.2	0.000172088	0.0229471	ATP binding///GTP binding///importin-alpha family protein binding///protein binding///protein kinase binding	G2/M transition of mitotic cell cycle///activation of protein kinase activity///apoptotic process///cell division///cell proliferation///mitotic nuclear division///mitotic spindle assembly///regulation of mitotic spindle organization///regulation of signal transduction by p53 class mediator	axon hillock///cytosol///microtubule///microtubule cytoskeleton///nucleoplasm///nucleoplasm///nucleus///spindle///colocalizes_with spindle pole	GO:0005524///GO:0005525///GO:0061676///GO:0005515///GO:0019901	GO:0000086///GO:0032147///GO:0006915///GO:0051301///GO:0008283///GO:0007067///GO:0090307///GO:0060236///GO:1901796	GO:0043203///GO:0005829///GO:0005874///GO:0015630///GO:0005654///GO:0005654///GO:0005634///GO:0005819///colocalizes_with GO:0000922
204131_s_at	forkhead box O3	FOXO3	6q21	0.000172305	0.0229471	DNA binding///beta-catenin binding///chromatin DNA binding///core promoter binding///protein binding///protein kinase binding///sequence-specific DNA binding///transcription cofactor binding///transcription factor activity, sequence-specific DNA binding///transcriptional activator activity, RNA polymerase II transcription regulatory region sequence-specific binding///transcriptional repressor act…	DNA damage response, signal transduction by p53 class mediator///antral ovarian follicle growth///cellular response to oxidative stress///extrinsic apoptotic signaling pathway in absence of ligand///glucose homeostasis///initiation of primordial ovarian follicle growth///negative regulation of canonical Wnt signaling pathway///negative regulation of transcription from RNA polymerase II promoter//…	cytoplasm///cytosol///cytosol///membrane///nucleoplasm///nucleoplasm///nucleus	GO:0003677///GO:0008013///GO:0031490///GO:0001047///GO:0005515///GO:0019901///GO:0043565///GO:0001221///GO:0003700///GO:0001228///GO:0001227	GO:0030330///GO:0001547///GO:0034599///GO:0097192///GO:0042593///GO:0001544///GO:0090090///GO:0000122///GO:0000122///GO:0097150///GO:0001556///GO:0001542///GO:0043065///GO:0045648///GO:0043525///GO:0045944///GO:0045893///GO:2000177///GO:2000377///GO:0006357///GO:0006417///GO:0006366///GO:0033209	GO:0005737///GO:0005829///GO:0005829///GO:0016020///GO:0005654///GO:0005654///GO:0005634
208905_at	cytochrome c, somatic	CYCS	7p15.3	0.000174505	0.0229471	electron transporter, transferring electrons from CoQH2-cytochrome c reductase complex and cytochrome c oxidase complex activity///heme binding///metal ion binding///protein binding///contributes_to protein serine/threonine phosphatase activity	activation of cysteine-type endopeptidase activity involved in apoptotic process by cytochrome c///cellular respiration///intrinsic apoptotic signaling pathway///mitochondrial electron transport, cytochrome c to oxygen///mitochondrial electron transport, cytochrome c to oxygen///mitochondrial electron transport, ubiquinol to cytochrome c///mitochondrial electron transport, ubiquinol to cytochrome…	cytosol///cytosol///mitochondrial inner membrane///mitochondrial intermembrane space///mitochondrion///nucleus///protein phosphatase type 2A complex///respiratory chain	GO:0045155///GO:0020037///GO:0046872///GO:0005515///contributes_to GO:0004722	GO:0008635///GO:0045333///GO:0097193///GO:0006123///GO:0006123///GO:0006122///GO:0006122///GO:0007005///GO:0006470///GO:0000302	GO:0005829///GO:0005829///GO:0005743///GO:0005758///GO:0005739///GO:0005634///GO:0000159///GO:0070469
208904_s_at	ribosomal protein S28	RPS28	19p13.2	0.000174612	0.0229471	poly(A) RNA binding///protein binding///structural constituent of ribosome	SRP-dependent cotranslational protein targeting to membrane///nuclear-transcribed mRNA catabolic process, nonsense-mediated decay///rRNA export from nucleus///rRNA processing///rRNA processing///ribosomal small subunit biogenesis///ribosome biogenesis///translation///translational initiation///viral transcription	cytoplasm///cytosol///cytosolic small ribosomal subunit///extracellular exosome///nucleoplasm///small ribosomal subunit	GO:0044822///GO:0005515///GO:0003735	GO:0006614///GO:0000184///GO:0006407///GO:0006364///GO:0006364///GO:0042274///GO:0042254///GO:0006412///GO:0006413///GO:0019083	GO:0005737///GO:0005829///GO:0022627///GO:0070062///GO:0005654///GO:0015935
201304_at	NADH:ubiquinone oxidoreductase subunit A5	NDUFA5	7q31.33	0.000176735	0.0229471	NADH dehydrogenase (ubiquinone) activity	mitochondrial electron transport, NADH to ubiquinone///mitochondrial electron transport, NADH to ubiquinone///mitochondrial respiratory chain complex I assembly	mitochondrial inner membrane///mitochondrial respiratory chain complex I///mitochondrial respiratory chain complex I	GO:0008137	GO:0006120///GO:0006120///GO:0032981	GO:0005743///GO:0005747///GO:0005747
212549_at	signal transducer and activator of transcription 5B	STAT5B	17q21.2	0.000177597	0.0229471	RNA polymerase II core promoter sequence-specific DNA binding///chromatin binding///glucocorticoid receptor binding///protein binding///protein dimerization activity///protein phosphatase binding///protein tyrosine kinase activity///signal transducer activity///transcription factor activity, sequence-specific DNA binding///transcriptional activator activity, RNA polymerase II core promoter proxim…	2-oxoglutarate metabolic process///JAK-STAT cascade///JAK-STAT cascade involved in growth hormone signaling pathway///JAK-STAT cascade involved in growth hormone signaling pathway///Peyer's patch development///T cell differentiation in thymus///T cell homeostasis///acute-phase response///allantoin metabolic process///cellular response to epidermal growth factor stimulus///cellular response to gro…	cytoplasm///cytosol///nucleoplasm///nucleus	GO:0000979///GO:0003682///GO:0035259///GO:0005515///GO:0046983///GO:0019903///GO:0004713///GO:0004871///GO:0003700///GO:0001077	GO:0006103///GO:0007259///GO:0060397///GO:0060397///GO:0048541///GO:0033077///GO:0043029///GO:0006953///GO:0000255///GO:0071364///GO:0071363///GO:0032870///GO:0006101///GO:0006600///GO:0046449///GO:0046543///GO:0046544///GO:0006631///GO:0007565///GO:0006549///GO:0007595///GO:0019915///GO:0001889///GO:0001553///GO:0097531///GO:0001779///GO:0043066///GO:0045647///GO:0006107///GO:0018108///GO:004557…	GO:0005737///GO:0005829///GO:0005654///GO:0005634
217269_s_at	transmembrane protease, serine 15	TMPRSS15	21q21.1	0.000178057	0.0229471	protein binding///scavenger receptor activity///serine-type endopeptidase activity	proteolysis///receptor-mediated endocytosis	brush border///integral component of membrane	GO:0005515///GO:0005044///GO:0004252	GO:0006508///GO:0006898	GO:0005903///GO:0016021
213092_x_at	DnaJ heat shock protein family (Hsp40) member C9	DNAJC9	10q22.2	0.000178156	0.0229471	heat shock protein binding	positive regulation of ATPase activity///social behavior	cytoplasm///extracellular space///nucleus///plasma membrane	GO:0031072	GO:0032781///GO:0035176	GO:0005737///GO:0005615///GO:0005634///GO:0005886
221672_s_at	trafficking protein particle complex 9	TRAPPC9	8q24.3	0.000180453	0.0230155		COPII vesicle coating///cerebral cortex development///neuron differentiation///positive regulation of NF-kappaB transcription factor activity	Golgi membrane///cytosol///endoplasmic reticulum///trans-Golgi network		GO:0048208///GO:0021987///GO:0030182///GO:0051092	GO:0000139///GO:0005829///GO:0005783///GO:0005802
221580_s_at	microRNA 1304///small nucleolar RNA, C/D box 5///small nucleolar RNA, H/ACA box 32///small nucleolar RNA, H/ACA box 40///small nucleolar RNA, H/ACA box 18///small nucleolar RNA, H/ACA box 1///small nucleolar RNA, H/ACA box 8///TATA-box binding protein associated factor, RNA polymerase I subunit D	MIR1304///SNORD5///SNORA32///SNORA40///SNORA18///SNORA1///SNORA8///TAF1D	11q21///11q21///11q21///11q21///11q21///11q21///11q21	0.000180752	0.0230155	DNA binding///protein binding	positive regulation of gene expression, epigenetic///regulation of transcription, DNA-templated///termination of RNA polymerase I transcription///transcription elongation from RNA polymerase I promoter///transcription initiation from RNA polymerase I promoter	RNA polymerase transcription factor SL1 complex///microtubule organizing center///nucleoplasm///nucleoplasm	GO:0003677///GO:0005515	GO:0045815///GO:0006355///GO:0006363///GO:0006362///GO:0006361	GO:0005668///GO:0005815///GO:0005654///GO:0005654
209022_at	stromal antigen 2	STAG2	Xq25	0.000182519	0.0231083	protein binding	cell division///meiotic cell cycle///mitotic nuclear division///negative regulation of DNA endoreduplication///protein sumoylation///sister chromatid cohesion///sister chromatid cohesion	actin cytoskeleton///chromatin///chromosome///chromosome, centromeric region///cytosol///intermediate filament cytoskeleton///membrane///nucleolus///nucleoplasm///nucleus///nucleus///plasma membrane	GO:0005515	GO:0051301///GO:0051321///GO:0007067///GO:0032876///GO:0016925///GO:0007062///GO:0007062	GO:0015629///GO:0000785///GO:0005694///GO:0000775///GO:0005829///GO:0045111///GO:0016020///GO:0005730///GO:0005654///GO:0005634///GO:0005634///GO:0005886
218750_at	TATA-box binding protein associated factor, RNA polymerase I subunit D	TAF1D	11q21	0.00018405	0.023154	DNA binding///protein binding	positive regulation of gene expression, epigenetic///regulation of transcription, DNA-templated///termination of RNA polymerase I transcription///transcription elongation from RNA polymerase I promoter///transcription initiation from RNA polymerase I promoter	RNA polymerase transcription factor SL1 complex///microtubule organizing center///nucleoplasm///nucleoplasm	GO:0003677///GO:0005515	GO:0045815///GO:0006355///GO:0006363///GO:0006362///GO:0006361	GO:0005668///GO:0005815///GO:0005654///GO:0005654
214177_s_at	PBX homeobox interacting protein 1	PBXIP1	1q21.3	0.000184958	0.023154	protein binding///transcription corepressor activity	cell differentiation///multicellular organism development///negative regulation of transcription, DNA-templated	cytosol///microtubule///nucleus	GO:0005515///GO:0003714	GO:0030154///GO:0007275///GO:0045892	GO:0005829///GO:0005874///GO:0005634
213638_at	phosphatase and actin regulator 1	PHACTR1	6p24.1	0.000188197	0.0233072	actin binding///protein phosphatase 1 binding///protein phosphatase inhibitor activity///protein phosphatase type 1 regulator activity	actin cytoskeleton reorganization///actomyosin structure organization///cell motility///negative regulation of catalytic activity///stress fiber assembly	cell junction///cytosol///nucleus///synapse	GO:0003779///GO:0008157///GO:0004864///GO:0008599	GO:0031532///GO:0031032///GO:0048870///GO:0043086///GO:0043149	GO:0030054///GO:0005829///GO:0005634///GO:0045202
220199_s_at	axin interactor, dorsalization associated	AIDA	1q41	0.000188273	0.0233072	phosphatidylinositol binding///protein binding///protein domain specific binding	determination of ventral identity///dorsal/ventral pattern formation///negative regulation of JNK cascade///negative regulation of JUN kinase activity///regulation of protein homodimerization activity	cellular_component///cytoplasm///membrane	GO:0035091///GO:0005515///GO:0019904	GO:0048264///GO:0009953///GO:0046329///GO:0043508///GO:0043496	GO:0005575///GO:0005737///GO:0016020
221839_s_at	ubiquitin associated protein 2	UBAP2	9p13.3	0.000190346	0.023315	cadherin binding involved in cell-cell adhesion///poly(A) RNA binding	cell-cell adhesion	cell-cell adherens junction	GO:0098641///GO:0044822	GO:0098609	GO:0005913
204286_s_at	phorbol-12-myristate-13-acetate-induced protein 1	PMAIP1	18q21.32	0.000190429	0.023315	protein binding	T cell homeostasis///activation of cysteine-type endopeptidase activity involved in apoptotic process///apoptotic process///cellular response to glucose starvation///cellular response to hypoxia///defense response to virus///intrinsic apoptotic signaling pathway///intrinsic apoptotic signaling pathway by p53 class mediator///intrinsic apoptotic signaling pathway in response to DNA damage by p53 c…	cytosol///cytosol///mitochondrial outer membrane///mitochondrion///nucleus	GO:0005515	GO:0043029///GO:0006919///GO:0006915///GO:0042149///GO:0071456///GO:0051607///GO:0097193///GO:0072332///GO:0042771///GO:0070059///GO:0048147///GO:0010917///GO:0043517///GO:0043065///GO:0043065///GO:0043280///GO:1902237///GO:1902043///GO:0010907///GO:2001244///GO:2001244///GO:0043525///GO:1900740///GO:0032461///GO:0090200///GO:0090200///GO:0010498///GO:0001844///GO:0072593///GO:0042981///GO:004690…	GO:0005829///GO:0005829///GO:0005741///GO:0005739///GO:0005634
213510_x_at	ubiquitin specific peptidase 32 pseudogene 2	USP32P2	17p11.2	0.000194653	0.0237019
211764_s_at	ubiquitin conjugating enzyme E2 D1	UBE2D1	10q21.1	0.000200015	0.0240719	ATP binding///protein binding///ubiquitin conjugating enzyme activity///ubiquitin-protein transferase activity///ubiquitin-protein transferase activity	BMP signaling pathway///Fc-epsilon receptor signaling pathway///T cell receptor signaling pathway///TRIF-dependent toll-like receptor signaling pathway///anaphase-promoting complex-dependent catabolic process///negative regulation of transcription from RNA polymerase II promoter///negative regulation of ubiquitin-protein ligase activity involved in mitotic cell cycle///positive regulation of prot…	cytoplasm///cytosol///nucleoplasm///protein complex///ubiquitin ligase complex	GO:0005524///GO:0005515///GO:0061631///GO:0004842///GO:0004842	GO:0030509///GO:0038095///GO:0050852///GO:0035666///GO:0031145///GO:0000122///GO:0051436///GO:0031398///GO:0051437///GO:0043161///GO:0070936///GO:0000209///GO:0042787///GO:0061418///GO:0051439///GO:0002223///GO:0006511	GO:0005737///GO:0005829///GO:0005654///GO:0043234///GO:0000151
216347_s_at	protein phosphatase 1 regulatory subunit 13B	PPP1R13B	14q32.33	0.000200533	0.0240719	p53 binding///protein binding///transcription factor binding	intrinsic apoptotic signaling pathway by p53 class mediator///negative regulation of cell cycle///positive regulation of protein insertion into mitochondrial membrane involved in apoptotic signaling pathway///regulation of apoptotic process///regulation of signal transduction by p53 class mediator	cytoplasm///cytoplasm///mitochondrion///nucleoplasm///nucleoplasm///nucleus///plasma membrane	GO:0002039///GO:0005515///GO:0008134	GO:0072332///GO:0045786///GO:1900740///GO:0042981///GO:1901796	GO:0005737///GO:0005737///GO:0005739///GO:0005654///GO:0005654///GO:0005634///GO:0005886
208726_s_at	eukaryotic translation initiation factor 2 subunit beta	EIF2S2	20q11.2	0.000200932	0.0240719	RNA binding///metal ion binding///poly(A) RNA binding///protein binding///translation factor activity, RNA binding///translation initiation factor activity	in utero embryonic development///male germ cell proliferation///male gonad development///translational initiation///transmembrane transport	cytoplasm///cytosol///eukaryotic translation initiation factor 2 complex///NOT nucleus	GO:0003723///GO:0046872///GO:0044822///GO:0005515///GO:0008135///GO:0003743	GO:0001701///GO:0002176///GO:0008584///GO:0006413///GO:0055085	GO:0005737///GO:0005829///GO:0005850///NOT GO:0005634
AFFX-hum_alu_at				0.000202357	0.0240794
217807_s_at	small nucleolar RNA, C/D box 23///glioma tumor suppressor candidate region gene 2	SNORD23///GLTSCR2	19q13.32///19q13.3	0.000203157	0.0240794	poly(A) RNA binding	biological_process	intracellular///intracellular membrane-bounded organelle///nucleolus	GO:0044822	GO:0008150	GO:0005622///GO:0043231///GO:0005730
208033_s_at	zinc finger homeobox 3	ZFHX3	16q22.3	0.000206357	0.0243294	core promoter sequence-specific DNA binding///enzyme binding///protein binding///transcription factor activity, RNA polymerase II distal enhancer sequence-specific binding///transcription factor activity, sequence-specific DNA binding///zinc ion binding	brain development///cell cycle arrest///circadian regulation of gene expression///muscle organ development///negative regulation of transcription from RNA polymerase II promoter///positive regulation of transcription, DNA-templated///regulation of locomotor rhythm///regulation of neuron differentiation///regulation of transcription, DNA-templated///response to transforming growth factor beta///tr…	cytoplasm///intracellular membrane-bounded organelle///nuclear body///nucleolus///nucleoplasm///nucleus///nucleus///transcription factor complex	GO:0001046///GO:0019899///GO:0005515///GO:0003705///GO:0003700///GO:0008270	GO:0007420///GO:0007050///GO:0032922///GO:0007517///GO:0000122///GO:0045893///GO:1904059///GO:0045664///GO:0006355///GO:0071559///GO:0006366	GO:0005737///GO:0043231///GO:0016604///GO:0005730///GO:0005654///GO:0005634///GO:0005634///GO:0005667
208071_s_at	leukocyte associated immunoglobulin like receptor 1	LAIR1	19q13.4	0.000208043	0.0243777	protein binding	adaptive immune response///regulation of immune response	extracellular exosome///integral component of membrane///plasma membrane///plasma membrane	GO:0005515	GO:0002250///GO:0050776	GO:0070062///GO:0016021///GO:0005886///GO:0005886
213813_x_at				0.000209627	0.0243777
200025_s_at	ribosomal protein L27	RPL27	17q21	0.000210048	0.0243777	poly(A) RNA binding///structural constituent of ribosome///structural constituent of ribosome	SRP-dependent cotranslational protein targeting to membrane///nuclear-transcribed mRNA catabolic process, nonsense-mediated decay///rRNA processing///translation///translational initiation///viral transcription	cytosol///cytosolic large ribosomal subunit///extracellular exosome///extracellular matrix///focal adhesion///intracellular ribonucleoprotein complex///membrane///nucleus///ribosome	GO:0044822///GO:0003735///GO:0003735	GO:0006614///GO:0000184///GO:0006364///GO:0006412///GO:0006413///GO:0019083	GO:0005829///GO:0022625///GO:0070062///GO:0031012///GO:0005925///GO:0030529///GO:0016020///GO:0005634///GO:0005840
208877_at	p21 (RAC1) activated kinase 2	PAK2	3q29	0.00021281	0.0245702	ATP binding///cadherin binding involved in cell-cell adhesion///identical protein binding///protein binding///protein kinase activity///protein kinase binding///protein serine/threonine kinase activity///protein serine/threonine kinase activity///protein serine/threonine kinase activity///protein tyrosine kinase activator activity///receptor signaling protein serine/threonine kinase activity	Fc-epsilon receptor signaling pathway///T cell costimulation///T cell receptor signaling pathway///apoptotic process///cell-cell adhesion///cellular response to organic cyclic compound///dendritic spine development///mitotic cell cycle///negative regulation of apoptotic process///negative regulation of cysteine-type endopeptidase activity involved in execution phase of apoptosis///negative regula…	cell-cell adherens junction///cytoplasm///cytoplasm///cytosol///nucleoplasm///perinuclear region of cytoplasm///plasma membrane	GO:0005524///GO:0098641///GO:0042802///GO:0005515///GO:0004672///GO:0019901///GO:0004674///GO:0004674///GO:0004674///GO:0030296///GO:0004702	GO:0038095///GO:0031295///GO:0050852///GO:0006915///GO:0098609///GO:0071407///GO:0060996///GO:0000278///GO:0043066///GO:2001271///GO:0006469///GO:0018105///GO:0016310///GO:2001238///GO:0050731///GO:0061098///GO:0046777///GO:0006468///GO:0050690///GO:0040008///GO:0007165///GO:0023014///GO:0002223///GO:0048010///GO:0016032	GO:0005913///GO:0005737///GO:0005737///GO:0005829///GO:0005654///GO:0048471///GO:0005886
221561_at	sterol O-acyltransferase 1	SOAT1	1q25	0.000214834	0.024676	cholesterol O-acyltransferase activity///cholesterol O-acyltransferase activity///cholesterol binding///fatty-acyl-CoA binding///protein binding///sterol O-acyltransferase activity///sterol O-acyltransferase activity	cholesterol efflux///cholesterol esterification///cholesterol esterification///cholesterol homeostasis///cholesterol metabolic process///cholesterol metabolic process///cholesterol storage///macrophage derived foam cell differentiation///macrophage derived foam cell differentiation///macrophage derived foam cell differentiation///positive regulation of amyloid precursor protein biosynthetic proce…	endoplasmic reticulum///endoplasmic reticulum membrane///integral component of membrane///membrane	GO:0034736///GO:0034736///GO:0015485///GO:0000062///GO:0005515///GO:0004772///GO:0004772	GO:0033344///GO:0034435///GO:0034435///GO:0042632///GO:0008203///GO:0008203///GO:0010878///GO:0010742///GO:0010742///GO:0010742///GO:0042986///GO:0034379	GO:0005783///GO:0005789///GO:0016021///GO:0016020
AFFX-HUMGAPDH/M33197_3_at	glyceraldehyde-3-phosphate dehydrogenase	GAPDH	12p13	0.000219181	0.0249918	NAD binding///NADP binding///glyceraldehyde-3-phosphate dehydrogenase (NAD+) (phosphorylating) activity///glyceraldehyde-3-phosphate dehydrogenase (NAD+) (phosphorylating) activity///glyceraldehyde-3-phosphate dehydrogenase (NAD+) (phosphorylating) activity///identical protein binding///microtubule binding///peptidyl-cysteine S-nitrosylase activity///protein binding	canonical glycolysis///cellular response to interferon-gamma///gluconeogenesis///microtubule cytoskeleton organization///negative regulation of translation///negative regulation of translation///neuron apoptotic process///peptidyl-cysteine S-trans-nitrosylation///protein stabilization///regulation of macroautophagy	GAIT complex///cytoplasm///cytoplasm///cytosol///cytosol///cytosol///extracellular exosome///extracellular matrix///intracellular membrane-bounded organelle///intracellular ribonucleoprotein complex///lipid particle///membrane///microtubule cytoskeleton///nuclear membrane///nucleus///nucleus///perinuclear region of cytoplasm///plasma membrane///vesicle	GO:0051287///GO:0050661///GO:0004365///GO:0004365///GO:0004365///GO:0042802///GO:0008017///GO:0035605///GO:0005515	GO:0061621///GO:0071346///GO:0006094///GO:0000226///GO:0017148///GO:0017148///GO:0051402///GO:0035606///GO:0050821///GO:0016241	GO:0097452///GO:0005737///GO:0005737///GO:0005829///GO:0005829///GO:0005829///GO:0070062///GO:0031012///GO:0043231///GO:0030529///GO:0005811///GO:0016020///GO:0015630///GO:0031965///GO:0005634///GO:0005634///GO:0048471///GO:0005886///GO:0031982
219494_at	RAD54 homolog B (S. cerevisiae)	RAD54B	8q22.1	0.000220292	0.0249918	ATP binding///DNA binding///DNA helicase activity///DNA translocase activity///RNA helicase activity	DNA duplex unwinding///determination of adult lifespan///double-strand break repair via homologous recombination///mitotic recombination///reciprocal meiotic recombination///response to drug///response to ionizing radiation	nucleus	GO:0005524///GO:0003677///GO:0003678///GO:0015616///GO:0003724	GO:0032508///GO:0008340///GO:0000724///GO:0006312///GO:0007131///GO:0042493///GO:0010212	GO:0005634
212259_s_at	PBX homeobox interacting protein 1	PBXIP1	1q21.3	0.00022254	0.0249918	protein binding///transcription corepressor activity	cell differentiation///multicellular organism development///negative regulation of transcription, DNA-templated	cytosol///microtubule///nucleus	GO:0005515///GO:0003714	GO:0030154///GO:0007275///GO:0045892	GO:0005829///GO:0005874///GO:0005634
221555_x_at	cell division cycle 14B	CDC14B	9q22.3	0.000223423	0.0249918	protein binding///protein serine/threonine phosphatase activity///protein serine/threonine phosphatase activity///protein tyrosine phosphatase activity///protein tyrosine/serine/threonine phosphatase activity	DNA repair///G2 DNA damage checkpoint///peptidyl-tyrosine dephosphorylation///positive regulation of ubiquitin protein ligase activity///protein dephosphorylation///protein dephosphorylation	cytoplasm///nuclear membrane///nucleolus///nucleoplasm///nucleoplasm///nucleus	GO:0005515///GO:0004722///GO:0004722///GO:0004725///GO:0008138	GO:0006281///GO:0031572///GO:0035335///GO:1904668///GO:0006470///GO:0006470	GO:0005737///GO:0031965///GO:0005730///GO:0005654///GO:0005654///GO:0005634
204729_s_at	syntaxin 1A	STX1A	7q11.23	0.000223799	0.0249918	ATP-dependent protein binding///SNAP receptor activity///SNARE binding///calcium channel inhibitor activity///calcium-dependent protein binding///chloride channel inhibitor activity///glycoprotein binding///ion channel binding///kinase binding///myosin binding///myosin head/neck binding///protein N-terminus binding///protein binding///protein binding, bridging///protein domain specific binding///…	glutamate secretion///intracellular protein transport///neurotransmitter secretion///positive regulation of calcium ion-dependent exocytosis///positive regulation of catecholamine secretion///positive regulation of excitatory postsynaptic potential///positive regulation of neurotransmitter secretion///positive regulation of norepinephrine secretion///regulation of insulin secretion///regulation o…	SNARE complex///SNARE complex///actomyosin///cell junction///cytosol///extracellular region///integral component of membrane///neuron projection///plasma membrane///plasma membrane///secretory granule///synaptic vesicle///synaptic vesicle membrane///synaptobrevin 2-SNAP-25-syntaxin-1a complex///synaptobrevin 2-SNAP-25-syntaxin-1a-complexin I complex///synaptobrevin 2-SNAP-25-syntaxin-1a-complexin…	GO:0043008///GO:0005484///GO:0000149///GO:0019855///GO:0048306///GO:0019869///GO:0001948///GO:0044325///GO:0019900///GO:0017022///GO:0032028///GO:0047485///GO:0005515///GO:0030674///GO:0019904///GO:0046982	GO:0014047///GO:0006886///GO:0007269///GO:0045956///GO:0033605///GO:2000463///GO:0001956///GO:0010701///GO:0050796///GO:0010807///GO:0009629///GO:0032940///GO:0016081///GO:0031629///GO:0048278	GO:0031201///GO:0031201///GO:0042641///GO:0030054///GO:0005829///GO:0005576///GO:0016021///GO:0043005///GO:0005886///GO:0005886///GO:0030141///GO:0008021///GO:0030672///GO:0070044///GO:0070032///GO:0070033///colocalizes_with GO:0008076
205394_at	checkpoint kinase 1	CHEK1	11q24.2	0.000224734	0.0249918	ATP binding///histone kinase activity (H3-T11 specific)///kinase activity///protein binding///protein kinase activity///protein serine/threonine kinase activity///protein serine/threonine kinase activity	DNA damage checkpoint///DNA damage checkpoint///DNA damage induced protein phosphorylation///DNA repair///DNA replication///G2 DNA damage checkpoint///G2/M transition of mitotic cell cycle///cellular response to DNA damage stimulus///cellular response to mechanical stimulus///chromatin-mediated maintenance of transcription///histone H3-T11 phosphorylation///negative regulation of mitotic nuclear …	centrosome///chromatin///colocalizes_with chromosome, telomeric region///condensed nuclear chromosome///cytosol///extracellular space///intracellular membrane-bounded organelle///nucleoplasm///nucleoplasm///nucleus///replication fork	GO:0005524///GO:0035402///GO:0016301///GO:0005515///GO:0004672///GO:0004674///GO:0004674	GO:0000077///GO:0000077///GO:0006975///GO:0006281///GO:0006260///GO:0031572///GO:0000086///GO:0006974///GO:0071260///GO:0048096///GO:0035407///GO:0045839///GO:0018107///GO:0042127///GO:0010569///GO:2000615///GO:0046602///GO:1901796///GO:0010767///GO:0090399	GO:0005813///GO:0000785///colocalizes_with GO:0000781///GO:0000794///GO:0005829///GO:0005615///GO:0043231///GO:0005654///GO:0005654///GO:0005634///GO:0005657
214804_at	centromere protein I	CENPI	Xq22.1	0.000225434	0.0249918	protein binding	CENP-A containing nucleosome assembly///follicle-stimulating hormone signaling pathway///sex differentiation///sister chromatid cohesion	cytoplasm///cytosol///kinetochore///nucleoplasm///nucleus	GO:0005515	GO:0034080///GO:0042699///GO:0007548///GO:0007062	GO:0005737///GO:0005829///GO:0000776///GO:0005654///GO:0005634
212568_s_at	dihydrolipoamide S-acetyltransferase	DLAT	11q23.1	0.000229901	0.0251668	dihydrolipoyllysine-residue acetyltransferase activity///dihydrolipoyllysine-residue acetyltransferase activity///protein binding///contributes_to pyruvate dehydrogenase (NAD+) activity///contributes_to pyruvate dehydrogenase (NAD+) activity	acetyl-CoA biosynthetic process from pyruvate///glucose metabolic process///glyoxylate metabolic process///pyruvate metabolic process///regulation of acetyl-CoA biosynthetic process from pyruvate///sleep///tricarboxylic acid cycle	mitochondrial matrix///mitochondrial pyruvate dehydrogenase complex///mitochondrion///myelin sheath///pyruvate dehydrogenase complex	GO:0004742///GO:0004742///GO:0005515///contributes_to GO:0034604///contributes_to GO:0034604	GO:0006086///GO:0006006///GO:0046487///GO:0006090///GO:0010510///GO:0030431///GO:0006099	GO:0005759///GO:0005967///GO:0005739///GO:0043209///GO:0045254
219306_at	kinesin family member 15	KIF15	3p21.31	0.000230815	0.0251668	ATP binding///ATPase activity///DNA binding///microtubule binding///microtubule motor activity///motor activity	antigen processing and presentation of exogenous peptide antigen via MHC class II///cell proliferation///microtubule-based movement///microtubule-based movement///mitotic nuclear division///retrograde vesicle-mediated transport, Golgi to ER	centrosome///cytosol///membrane///microtubule///plus-end kinesin complex///spindle	GO:0005524///GO:0016887///GO:0003677///GO:0008017///GO:0003777///GO:0003774	GO:0019886///GO:0008283///GO:0007018///GO:0007018///GO:0007067///GO:0006890	GO:0005813///GO:0005829///GO:0016020///GO:0005874///GO:0005873///GO:0005819
208839_s_at	cullin associated and neddylation dissociated 1	CAND1	12q14	0.000231904	0.0251668	TBP-class protein binding///protein binding	SCF complex assembly///cell differentiation///negative regulation of catalytic activity///positive regulation of RNA polymerase II transcriptional preinitiation complex assembly///protein ubiquitination	Golgi apparatus///cullin-RING ubiquitin ligase complex///cytoplasm///extracellular exosome///membrane///nucleoplasm///nucleus///ubiquitin ligase complex	GO:0017025///GO:0005515	GO:0010265///GO:0030154///GO:0043086///GO:0045899///GO:0016567	GO:0005794///GO:0031461///GO:0005737///GO:0070062///GO:0016020///GO:0005654///GO:0005634///GO:0000151
213215_at	C15orf38-AP3S2 readthrough///adaptor related protein complex 3 sigma 2 subunit	C15orf38-AP3S2///AP3S2	15q///15q26.1	0.000232583	0.0251668	protein transporter activity	anterograde axonal transport///anterograde synaptic vesicle transport///intracellular protein transport	AP-3 adaptor complex///Golgi apparatus///axon cytoplasm///cytoplasmic vesicle membrane///intracellular membrane-bounded organelle	GO:0008565	GO:0008089///GO:0048490///GO:0006886	GO:0030123///GO:0005794///GO:1904115///GO:0030659///GO:0043231
202098_s_at	protein arginine methyltransferase 2	PRMT2	21q22.3	0.00023266	0.0251668	androgen receptor binding///estrogen receptor binding///estrogen receptor binding///histone methyltransferase activity///histone-arginine N-methyltransferase activity///histone-arginine N-methyltransferase activity///peroxisome proliferator activated receptor binding///progesterone receptor binding///protein binding///protein homodimerization activity///protein-arginine N-methyltransferase activi…	developmental cell growth///histone arginine methylation///histone methylation///histone methylation///negative regulation of G1/S transition of mitotic cell cycle///negative regulation of NF-kappaB transcription factor activity///negative regulation of transcription, DNA-templated///peptidyl-arginine methylation, to asymmetrical-dimethyl arginine///positive regulation of apoptotic process///posi…	colocalizes_with Rb-E2F complex///cytoplasm///cytosol///nucleolus///nucleoplasm///nucleus	GO:0050681///GO:0030331///GO:0030331///GO:0042054///GO:0008469///GO:0008469///GO:0042975///GO:0033142///GO:0005515///GO:0042803///GO:0016274///GO:0035242///GO:0042974///GO:0004871///GO:0046966///GO:0003713	GO:0048588///GO:0034969///GO:0016571///GO:0016571///GO:2000134///GO:0032088///GO:0045892///GO:0019919///GO:0043065///GO:0045893///GO:0006479///GO:0060765///GO:0007165	colocalizes_with GO:0035189///GO:0005737///GO:0005829///GO:0005730///GO:0005654///GO:0005634
203214_x_at	cyclin dependent kinase 1	CDK1	10q21.1	0.000238037	0.025624	ATP binding///Hsp70 protein binding///RNA polymerase II carboxy-terminal domain kinase activity///cyclin binding///cyclin-dependent protein serine/threonine kinase activity///cyclin-dependent protein serine/threonine kinase activity///histone kinase activity///protein binding///protein kinase activity///protein serine/threonine kinase activity///protein serine/threonine kinase activity	DNA damage response, signal transduction by p53 class mediator resulting in cell cycle arrest///DNA repair///DNA replication///G1/S transition of mitotic cell cycle///G2/M transition of mitotic cell cycle///Golgi disassembly///activation of MAPK activity///anaphase-promoting complex-dependent catabolic process///apoptotic process///cell aging///cell division///cell migration///cellular response t…	centrosome///cytoplasm///cytosol///extracellular exosome///membrane///midbody///mitochondrion///mitotic spindle///nuclear chromosome, telomeric region///nucleoplasm///nucleus///spindle microtubule	GO:0005524///GO:0030544///GO:0008353///GO:0030332///GO:0004693///GO:0004693///GO:0035173///GO:0005515///GO:0004672///GO:0004674///GO:0004674	GO:0006977///GO:0006281///GO:0006260///GO:0000082///GO:0000086///GO:0090166///GO:0000187///GO:0031145///GO:0006915///GO:0007569///GO:0051301///GO:0016477///GO:0070301///GO:0007098///GO:0030261///GO:0030855///GO:0016572///GO:0000226///GO:0007095///GO:0007067///GO:0007077///GO:0043066///GO:0051436///GO:0031100///GO:0018105///GO:0018107///GO:0045740///GO:0060045///GO:0010628///GO:0045931///GO:003316…	GO:0005813///GO:0005737///GO:0005829///GO:0070062///GO:0016020///GO:0030496///GO:0005739///GO:0072686///GO:0000784///GO:0005654///GO:0005634///GO:0005876
221997_s_at	mitochondrial ribosomal protein L52	MRPL52	14q11.2	0.000242391	0.0259142	structural constituent of ribosome	mitochondrial translational elongation///mitochondrial translational termination///translation	mitochondrial inner membrane///mitochondrial large ribosomal subunit	GO:0003735	GO:0070125///GO:0070126///GO:0006412	GO:0005743///GO:0005762
200689_x_at	microRNA 3654///eukaryotic translation elongation factor 1 gamma	MIR3654///EEF1G	11q12.3	0.000243058	0.0259142	cadherin binding involved in cell-cell adhesion///glutathione transferase activity///protein binding///translation elongation factor activity	cell-cell adhesion///glutathione metabolic process///response to virus///translational elongation	cell-cell adherens junction///cytoplasm///cytosol///colocalizes_with endoplasmic reticulum///extracellular exosome///membrane///nucleus	GO:0098641///GO:0004364///GO:0005515///GO:0003746	GO:0098609///GO:0006749///GO:0009615///GO:0006414	GO:0005913///GO:0005737///GO:0005829///colocalizes_with GO:0005783///GO:0070062///GO:0016020///GO:0005634
204353_s_at	protection of telomeres 1	POT1	7q31.33	0.000245117	0.0260092	DEAD/H-box RNA helicase binding///G-rich strand telomeric DNA binding///protein binding///single-stranded telomeric DNA binding///single-stranded telomeric DNA binding///telomerase inhibitor activity///telomeric DNA binding	DNA duplex unwinding///establishment of protein localization to telomere///negative regulation of telomerase activity///positive regulation of DNA strand elongation///positive regulation of helicase activity///positive regulation of telomerase activity///positive regulation of telomerase activity///positive regulation of telomere maintenance via telomerase///telomere assembly///telomere capping//…	chromosome, telomeric region///nuclear chromosome, telomeric region///nuclear telomere cap complex///nucleoplasm///nucleus///telosome///telosome	GO:0017151///GO:0098505///GO:0005515///GO:0043047///GO:0043047///GO:0010521///GO:0042162	GO:0032508///GO:0070200///GO:0051974///GO:0060383///GO:0051096///GO:0051973///GO:0051973///GO:0032212///GO:0032202///GO:0016233///GO:0016233///GO:0016233///GO:0007004///GO:0007004	GO:0000781///GO:0000784///GO:0000783///GO:0005654///GO:0005634///GO:0070187///GO:0070187
218020_s_at	zinc finger AN1-type containing 3	ZFAND3	6p21.2	0.00024804	0.0261946	DNA binding///zinc ion binding			GO:0003677///GO:0008270
212424_at	programmed cell death 11	PDCD11	10q24.33	0.000253081	0.0266009	RNA binding///poly(A) RNA binding///protein binding///transcription factor binding	mRNA processing///rRNA processing	cytosol///nucleolus///nucleoplasm///nucleus///small-subunit processome	GO:0003723///GO:0044822///GO:0005515///GO:0008134	GO:0006397///GO:0006364	GO:0005829///GO:0005730///GO:0005654///GO:0005634///GO:0032040
201014_s_at	phosphoribosylaminoimidazole carboxylase; phosphoribosylaminoimidazolesuccinocarboxamide synthase	PAICS	4q12	0.000254328	0.0266065	ATP binding///cadherin binding involved in cell-cell adhesion///identical protein binding///phosphoribosylaminoimidazole carboxylase activity///phosphoribosylaminoimidazole carboxylase activity///phosphoribosylaminoimidazolesuccinocarboxamide synthase activity///protein binding	'de novo' IMP biosynthetic process///'de novo' IMP biosynthetic process///adenine biosynthetic process///cell-cell adhesion///purine nucleobase biosynthetic process///purine ribonucleoside monophosphate biosynthetic process	cell-cell adherens junction///cytoplasm///cytosol///cytosol///extracellular exosome///membrane	GO:0005524///GO:0098641///GO:0042802///GO:0004638///GO:0004638///GO:0004639///GO:0005515	GO:0006189///GO:0006189///GO:0046084///GO:0098609///GO:0009113///GO:0009168	GO:0005913///GO:0005737///GO:0005829///GO:0005829///GO:0070062///GO:0016020
201330_at	arginyl-tRNA synthetase	RARS	5q35.1	0.000255673	0.0266223	ATP binding///arginine binding///arginine-tRNA ligase activity///arginine-tRNA ligase activity///cadherin binding involved in cell-cell adhesion///protein binding///tRNA binding	arginyl-tRNA aminoacylation///cell-cell adhesion///tRNA aminoacylation for protein translation	aminoacyl-tRNA synthetase multienzyme complex///cell-cell adherens junction///cytoplasm///cytosol///extracellular exosome///membrane///mitochondrion///nucleoplasm	GO:0005524///GO:0034618///GO:0004814///GO:0004814///GO:0098641///GO:0005515///GO:0000049	GO:0006420///GO:0098609///GO:0006418	GO:0017101///GO:0005913///GO:0005737///GO:0005829///GO:0070062///GO:0016020///GO:0005739///GO:0005654
217348_x_at	Rho guanine nucleotide exchange factor 15	ARHGEF15	17p13.1	0.000257562	0.0266942	GTPase activator activity///Rho guanyl-nucleotide exchange factor activity///Rho guanyl-nucleotide exchange factor activity///protein binding	negative regulation of synapse maturation///positive regulation of GTPase activity///positive regulation of stress fiber assembly///regulation of Rho protein signal transduction///regulation of catalytic activity///retina vasculature morphogenesis in camera-type eye	cytoplasm///dendrite	GO:0005096///GO:0005089///GO:0005089///GO:0005515	GO:2000297///GO:0043547///GO:0051496///GO:0035023///GO:0050790///GO:0061299	GO:0005737///GO:0030425
200777_s_at	basic leucine zipper and W2 domains 1	BZW1	2q33	0.000260603	0.0268576	cadherin binding involved in cell-cell adhesion///poly(A) RNA binding	cell-cell adhesion///regulation of transcription, DNA-templated///transcription, DNA-templated	cell-cell adherens junction///cytoplasm///membrane	GO:0098641///GO:0044822	GO:0098609///GO:0006355///GO:0006351	GO:0005913///GO:0005737///GO:0016020
207876_s_at	filamin C	FLNC	7q32-q35	0.000263321	0.0268576	actin filament binding///ankyrin binding///cytoskeletal protein binding///protein binding	cell junction assembly///muscle fiber development	Z disc///costamere///cytoplasm///cytoskeleton///cytosol///focal adhesion///plasma membrane///sarcolemma///sarcoplasm	GO:0051015///GO:0030506///GO:0008092///GO:0005515	GO:0034329///GO:0048747	GO:0030018///GO:0043034///GO:0005737///GO:0005856///GO:0005829///GO:0005925///GO:0005886///GO:0042383///GO:0016528
210144_at	TBC1 domain family member 22A	TBC1D22A	22q13.3	0.000263501	0.0268576	14-3-3 protein binding///GTPase activator activity///Rab GTPase binding///protein binding///protein homodimerization activity	activation of GTPase activity///intracellular protein transport///NOT regulation of cilium assembly///regulation of vesicle fusion	endomembrane system///intracellular	GO:0071889///GO:0005096///GO:0017137///GO:0005515///GO:0042803	GO:0090630///GO:0006886///NOT GO:1902017///GO:0031338	GO:0012505///GO:0005622
201728_s_at	KIAA0100	KIAA0100	17q11.2	0.000264143	0.0268576			extracellular region			GO:0005576
207890_s_at	matrix metallopeptidase 25	MMP25	16p13.3	0.000265165	0.0268576	calcium ion binding///metalloendopeptidase activity///zinc ion binding	hard palate development///inflammatory response///proteolysis	anchored component of membrane///integral component of membrane///membrane///plasma membrane///proteinaceous extracellular matrix	GO:0005509///GO:0004222///GO:0008270	GO:0060022///GO:0006954///GO:0006508	GO:0031225///GO:0016021///GO:0016020///GO:0005886///GO:0005578
202602_s_at	HIV-1 Tat specific factor 1	HTATSF1	Xq26.3	0.000267326	0.026954	RNA binding///nucleotide binding///poly(A) RNA binding	mRNA splicing, via spliceosome///regulation of DNA-templated transcription, elongation///regulation of transcription from RNA polymerase II promoter///transcription, DNA-templated///viral genome replication	U2 snRNP///U2-type spliceosomal complex///nucleoplasm///nucleus	GO:0003723///GO:0000166///GO:0044822	GO:0000398///GO:0032784///GO:0006357///GO:0006351///GO:0019079	GO:0005686///GO:0005684///GO:0005654///GO:0005634
203218_at	mitogen-activated protein kinase 9	MAPK9	5q35	0.000269643	0.027046	ATP binding///JUN kinase activity///cysteine-type endopeptidase activator activity involved in apoptotic process///mitogen-activated protein kinase kinase kinase binding///protein binding///transcription factor binding	Fc-epsilon receptor signaling pathway///JNK cascade///JNK cascade///JUN phosphorylation///activation of cysteine-type endopeptidase activity involved in apoptotic process///cellular response to UV///cellular response to growth factor stimulus///cellular response to interleukin-1///cellular response to lipopolysaccharide///cellular response to tumor necrosis factor///central nervous system develop…	cytosol///mitochondrion///nucleoplasm	GO:0005524///GO:0004705///GO:0008656///GO:0031435///GO:0005515///GO:0008134	GO:0038095///GO:0007254///GO:0007254///GO:0007258///GO:0006919///GO:0034644///GO:0071363///GO:0071347///GO:0071222///GO:0071356///GO:0007417///GO:0031175///GO:2001235///GO:0010770///GO:0032722///GO:0010628///GO:0010744///GO:0045429///GO:0051770///GO:0071803///GO:0031394///GO:0032308///GO:0001934///GO:0045893///GO:0006468///GO:0006626///GO:0046328///GO:0042752///GO:0031396///GO:0051090///GO:000183…	GO:0005829///GO:0005739///GO:0005654
210004_at	oxidized low density lipoprotein receptor 1	OLR1	12p13.2-p12.3	0.00027192	0.027046	carbohydrate binding///low-density lipoprotein receptor activity///protein binding	blood circulation///cell death///inflammatory response///leukocyte cell-cell adhesion///leukocyte migration///lipoprotein metabolic process///proteolysis///receptor-mediated endocytosis///response to hydrogen peroxide	extracellular exosome///integral component of plasma membrane///intracellular membrane-bounded organelle///membrane///membrane raft///nucleoplasm///plasma membrane///plasma membrane///receptor complex	GO:0030246///GO:0005041///GO:0005515	GO:0008015///GO:0008219///GO:0006954///GO:0007159///GO:0050900///GO:0042157///GO:0006508///GO:0006898///GO:0042542	GO:0070062///GO:0005887///GO:0043231///GO:0016020///GO:0045121///GO:0005654///GO:0005886///GO:0005886///GO:0043235
220699_s_at	uncharacterized protein PRO2214	PRO2214	5q12.2	0.000272599	0.027046
217385_at				0.000273641	0.027046
221492_s_at	autophagy related 3	ATG3	3q13.2	0.000276112	0.027046	Atg12 transferase activity///Atg8 ligase activity///Atg8 ligase activity///enzyme binding///ligase activity///protein binding///ubiquitin-like protein transferase activity	autophagosome assembly///autophagosome assembly///cellular protein modification process///macroautophagy///mitochondrial fragmentation involved in apoptotic process///mitophagy///nucleophagy///protein targeting to membrane///protein ubiquitination///regulation of cilium assembly	cytoplasmic ubiquitin ligase complex///cytosol///cytosol	GO:0019777///GO:0019776///GO:0019776///GO:0019899///GO:0016874///GO:0005515///GO:0019787	GO:0000045///GO:0000045///GO:0006464///GO:0016236///GO:0043653///GO:0000422///GO:0044804///GO:0006612///GO:0016567///GO:1902017	GO:0000153///GO:0005829///GO:0005829
203820_s_at	insulin like growth factor 2 mRNA binding protein 3	IGF2BP3	7p11	0.000277363	0.027046	RNA binding///mRNA 3'-UTR binding///mRNA 5'-UTR binding///nucleotide binding///poly(A) RNA binding///protein binding///translation regulator activity	anatomical structure morphogenesis///gene expression///mRNA transport///negative regulation of translation///regulation of cytokine biosynthetic process///translation	cytoplasm///cytosol///nucleus	GO:0003723///GO:0003730///GO:0048027///GO:0000166///GO:0044822///GO:0005515///GO:0045182	GO:0009653///GO:0010467///GO:0051028///GO:0017148///GO:0042035///GO:0006412	GO:0005737///GO:0005829///GO:0005634
209259_s_at	structural maintenance of chromosomes 3	SMC3	10q25	0.000277795	0.027046	ATP binding///chromatin binding///dynein binding///mediator complex binding///microtubule motor activity///protein binding///protein heterodimerization activity	DNA repair///cell division///meiotic nuclear division///mitotic nuclear division///mitotic sister chromatid cohesion///mitotic spindle organization///negative regulation of DNA endoreduplication///protein sumoylation///regulation of DNA replication///signal transduction///sister chromatid cohesion///sister chromatid cohesion///sister chromatid cohesion///stem cell population maintenance	basement membrane///chromatin///chromosome///chromosome, centromeric region///cohesin complex///cohesin core heterodimer///cytoplasm///cytosol///lateral element///meiotic cohesin complex///nuclear matrix///nuclear meiotic cohesin complex///nucleoplasm///nucleoplasm///nucleus///spindle pole	GO:0005524///GO:0003682///GO:0045502///GO:0036033///GO:0003777///GO:0005515///GO:0046982	GO:0006281///GO:0051301///GO:0007126///GO:0007067///GO:0007064///GO:0007052///GO:0032876///GO:0016925///GO:0006275///GO:0007165///GO:0007062///GO:0007062///GO:0007062///GO:0019827	GO:0005604///GO:0000785///GO:0005694///GO:0000775///GO:0008278///GO:0008280///GO:0005737///GO:0005829///GO:0000800///GO:0030893///GO:0016363///GO:0034991///GO:0005654///GO:0005654///GO:0005634///GO:0000922
200975_at	palmitoyl-protein thioesterase 1	PPT1	1p32	0.000279134	0.027046	palmitoyl-(protein) hydrolase activity///palmitoyl-(protein) hydrolase activity///palmitoyl-(protein) hydrolase activity///palmitoyl-(protein) hydrolase activity///palmitoyl-CoA hydrolase activity///palmitoyl-CoA hydrolase activity	adult locomotory behavior///associative learning///brain development///cellular protein catabolic process///chemical synaptic transmission///cofactor metabolic process///cofactor transport///grooming behavior///lipid catabolic process///long-chain fatty-acyl-CoA biosynthetic process///lysosomal lumen acidification///membrane raft organization///negative regulation of apoptotic process///negative …	Golgi apparatus///axon///cytosol///dendrite///extracellular exosome///extracellular region///extracellular region///extracellular space///lysosomal lumen///lysosome///lysosome///membrane///membrane raft///neuronal cell body///nucleus///synaptic vesicle	GO:0008474///GO:0008474///GO:0008474///GO:0008474///GO:0016290///GO:0016290	GO:0008344///GO:0008306///GO:0007420///GO:0044257///GO:0007268///GO:0051186///GO:0051181///GO:0007625///GO:0016042///GO:0035338///GO:0007042///GO:0031579///GO:0043066///GO:0030308///GO:0043524///GO:0007399///GO:0048666///GO:0007269///GO:0006907///GO:0048549///GO:0048260///GO:0030163///GO:0002084///GO:0002084///GO:0015031///GO:0006898///GO:0032429///GO:0050803///GO:0050896///GO:0030149///GO:0007601	GO:0005794///GO:0030424///GO:0005829///GO:0030425///GO:0070062///GO:0005576///GO:0005576///GO:0005615///GO:0043202///GO:0005764///GO:0005764///GO:0016020///GO:0045121///GO:0043025///GO:0005634///GO:0008021
207838_x_at	PBX homeobox interacting protein 1	PBXIP1	1q21.3	0.000282509	0.027046	protein binding///transcription corepressor activity	cell differentiation///multicellular organism development///negative regulation of transcription, DNA-templated	cytosol///microtubule///nucleus	GO:0005515///GO:0003714	GO:0030154///GO:0007275///GO:0045892	GO:0005829///GO:0005874///GO:0005634
205191_at	retinitis pigmentosa 2 (X-linked recessive)	RP2	Xp11.3	0.000283321	0.027046	GTP binding///GTPase activator activity///GTPase activator activity///actin binding///protein binding///unfolded protein binding	cell morphogenesis///cytoskeleton organization///positive regulation of GTPase activity///post-Golgi vesicle-mediated transport///post-Golgi vesicle-mediated transport///NOT post-chaperonin tubulin folding pathway///protein folding///protein transport///visual perception	Golgi apparatus///centriole///ciliary basal body///cytoplasm///cytoplasmic vesicle///extracellular exosome///periciliary membrane compartment///plasma membrane///primary cilium	GO:0005525///GO:0005096///GO:0005096///GO:0003779///GO:0005515///GO:0051082	GO:0000902///GO:0007010///GO:0043547///GO:0006892///GO:0006892///NOT GO:0007023///GO:0006457///GO:0015031///GO:0007601	GO:0005794///GO:0005814///GO:0036064///GO:0005737///GO:0031410///GO:0070062///GO:1990075///GO:0005886///GO:0072372
214433_s_at	selenium binding protein 1	SELENBP1	1q21.3	0.000283909	0.027046	protein binding///selenium binding	protein transport	cytosol///extracellular exosome///extracellular space///membrane///nucleolus	GO:0005515///GO:0008430	GO:0015031	GO:0005829///GO:0070062///GO:0005615///GO:0016020///GO:0005730
212511_at	phosphatidylinositol binding clathrin assembly protein	PICALM	11q14	0.000287469	0.027046	1-phosphatidylinositol binding///cadherin binding involved in cell-cell adhesion///clathrin adaptor activity///clathrin binding///clathrin binding///clathrin binding///clathrin heavy chain binding///protein binding	cargo loading into vesicle///cell proliferation///cell-cell adhesion///clathrin coat assembly///clathrin-dependent endocytosis///endosomal transport///iron ion homeostasis///iron ion import into cell///negative regulation of gene expression///negative regulation of metalloendopeptidase activity involved in amyloid precursor protein catabolic process///negative regulation of receptor-mediated endo…	colocalizes_with AP-2 adaptor complex///Golgi apparatus///cell-cell adherens junction///colocalizes_with clathrin coat of coated pit///clathrin-coated pit///clathrin-coated pit///membrane///neurofibrillary tangle///neuronal cell body///nucleus///colocalizes_with perinuclear region of cytoplasm///postsynaptic membrane///presynaptic membrane///vesicle	GO:0005545///GO:0098641///GO:0035615///GO:0030276///GO:0030276///GO:0030276///GO:0032050///GO:0005515	GO:0035459///GO:0008283///GO:0098609///GO:0048268///GO:0072583///GO:0016197///GO:0055072///GO:0097459///GO:0010629///GO:1902963///GO:0048261///GO:1902961///GO:1902004///GO:1901216///GO:0045893///GO:0006461///GO:0031623///GO:0006898///GO:0006898///GO:1902959///GO:0030100///GO:0032880///GO:0016188///GO:0016192	colocalizes_with GO:0030122///GO:0005794///GO:0005913///colocalizes_with GO:0030132///GO:0005905///GO:0005905///GO:0016020///GO:0097418///GO:0043025///GO:0005634///colocalizes_with GO:0048471///GO:0045211///GO:0042734///GO:0031982
213890_x_at	ribosomal protein S16	RPS16	19q13.1	0.000290613	0.027046	RNA binding///poly(A) RNA binding///protein binding///structural constituent of ribosome	SRP-dependent cotranslational protein targeting to membrane///maturation of SSU-rRNA from tricistronic rRNA transcript (SSU-rRNA, 5.8S rRNA, LSU-rRNA)///nuclear-transcribed mRNA catabolic process, nonsense-mediated decay///rRNA processing///rRNA processing///ribosomal small subunit biogenesis///translation///translation///translation///translational initiation///viral transcription	cytosol///cytosolic small ribosomal subunit///cytosolic small ribosomal subunit///extracellular exosome///extracellular matrix///focal adhesion///membrane///nucleoplasm///small ribosomal subunit	GO:0003723///GO:0044822///GO:0005515///GO:0003735	GO:0006614///GO:0000462///GO:0000184///GO:0006364///GO:0006364///GO:0042274///GO:0006412///GO:0006412///GO:0006412///GO:0006413///GO:0019083	GO:0005829///GO:0022627///GO:0022627///GO:0070062///GO:0031012///GO:0005925///GO:0016020///GO:0005654///GO:0015935
219707_at	copine 7	CPNE7	16q24.3	0.000291995	0.027046	protein binding///transporter activity	cellular response to calcium ion///glycerophospholipid biosynthetic process///lipid metabolic process///transport	cytoplasm///extracellular exosome///nucleus///plasma membrane///plasma membrane	GO:0005515///GO:0005215	GO:0071277///GO:0046474///GO:0006629///GO:0006810	GO:0005737///GO:0070062///GO:0005634///GO:0005886///GO:0005886
212853_at	defective in cullin neddylation 1 domain containing 4	DCUN1D4	4q12	0.000292041	0.027046	cullin family protein binding///molecular_function///protein binding///ubiquitin conjugating enzyme binding///ubiquitin-like protein binding	biological_process///positive regulation of ubiquitin-protein transferase activity///protein neddylation	nucleus///ubiquitin ligase complex	GO:0097602///GO:0003674///GO:0005515///GO:0031624///GO:0032182	GO:0008150///GO:0051443///GO:0045116	GO:0005634///GO:0000151
219495_s_at	zinc finger protein 180	ZNF180	19q13.2	0.000294564	0.027046	DNA binding///metal ion binding///protein binding	regulation of transcription, DNA-templated///transcription, DNA-templated	nucleus	GO:0003677///GO:0046872///GO:0005515	GO:0006355///GO:0006351	GO:0005634
204957_at	origin recognition complex subunit 5	ORC5	7q22.1	0.000294821	0.027046	ATP binding///DNA replication origin binding///molecular_function///nucleotide binding///protein binding	DNA replication///DNA replication///DNA replication initiation///G1/S transition of mitotic cell cycle	cytoplasm///nuclear chromosome, telomeric region///nuclear origin of replication recognition complex///nuclear origin of replication recognition complex///nucleoplasm///nucleus///nucleus///origin recognition complex	GO:0005524///GO:0003688///GO:0003674///GO:0000166///GO:0005515	GO:0006260///GO:0006260///GO:0006270///GO:0000082	GO:0005737///GO:0000784///GO:0005664///GO:0005664///GO:0005654///GO:0005634///GO:0005634///GO:0000808
214047_s_at	methyl-CpG binding domain 4, DNA glycosylase	MBD4	3q21.3	0.000298301	0.027046	DNA N-glycosylase activity///endodeoxyribonuclease activity///protein binding///pyrimidine-specific mismatch base pair DNA N-glycosylase activity///satellite DNA binding	DNA repair///depyrimidination///response to estradiol///response to radiation	chromatin///nucleoplasm///nucleoplasm///nucleus	GO:0019104///GO:0004520///GO:0005515///GO:0008263///GO:0003696	GO:0006281///GO:0045008///GO:0032355///GO:0009314	GO:0000785///GO:0005654///GO:0005654///GO:0005634
209572_s_at	embryonic ectoderm development	EED	11q14.2-q22.3	0.000299308	0.027046	chromatin binding///histone methyltransferase activity///identical protein binding///protein binding	histone methylation///negative regulation of gene expression, epigenetic///negative regulation of transcription from RNA polymerase II promoter///negative regulation of transcription, DNA-templated///positive regulation of histone H3-K27 methylation///regulation of gene expression by genetic imprinting///spinal cord development///transcription, DNA-templated	ESC/E(Z) complex///nucleolus///nucleoplasm///nucleus///nucleus///pronucleus///sex chromatin	GO:0003682///GO:0042054///GO:0042802///GO:0005515	GO:0016571///GO:0045814///GO:0000122///GO:0045892///GO:0061087///GO:0006349///GO:0021510///GO:0006351	GO:0035098///GO:0005730///GO:0005654///GO:0005634///GO:0005634///GO:0045120///GO:0001739
203432_at	thymopoietin	TMPO	12q22	0.000299699	0.027046	DNA binding///cadherin binding involved in cell-cell adhesion///lamin binding	cell-cell adhesion///regulation of transcription, DNA-templated	cell-cell adherens junction///chromatin///endoplasmic reticulum membrane///nuclear envelope///nuclear inner membrane///nucleus	GO:0003677///GO:0098641///GO:0005521	GO:0098609///GO:0006355	GO:0005913///GO:0000785///GO:0005789///GO:0005635///GO:0005637///GO:0005634
211450_s_at	mutS homolog 6	MSH6	2p16	0.000300279	0.027046	contributes_to ADP binding///contributes_to ATP binding///contributes_to ATPase activity///contributes_to MutLalpha complex binding///chromatin binding///contributes_to double-stranded DNA binding///contributes_to four-way junction DNA binding///contributes_to guanine/thymine mispair binding///contributes_to magnesium ion binding///methylated histone binding///mismatched DNA binding///contributes…	DNA repair///determination of adult lifespan///intrinsic apoptotic signaling pathway///intrinsic apoptotic signaling pathway in response to DNA damage///isotype switching///NOT maintenance of DNA repeat elements///meiotic mismatch repair///meiotic mismatch repair///mismatch repair///mismatch repair///mismatch repair///mismatch repair///negative regulation of DNA recombination///positive regulatio…	Golgi apparatus///MutSalpha complex///cytoplasm///intracellular membrane-bounded organelle///nuclear chromatin///nuclear chromosome///nucleoplasm///nucleoplasm///plasma membrane	contributes_to GO:0043531///contributes_to GO:0005524///contributes_to GO:0016887///contributes_to GO:0032405///GO:0003682///contributes_to GO:0003690///contributes_to GO:0000400///contributes_to GO:0032137///contributes_to GO:0000287///GO:0035064///GO:0030983///contributes_to GO:0030983///contributes_to GO:0032357///GO:0005515///contributes_to GO:0005515///NOT GO:0042803///contributes_to GO:0032…	GO:0006281///GO:0008340///GO:0097193///GO:0008630///GO:0045190///NOT GO:0043570///GO:0000710///GO:0000710///GO:0006298///GO:0006298///GO:0006298///GO:0006298///GO:0045910///GO:0051096///GO:0045830///GO:0007131///GO:0009411///GO:0009411///GO:0016446///GO:0016447///GO:0016032	GO:0005794///GO:0032301///GO:0005737///GO:0043231///GO:0000790///GO:0000228///GO:0005654///GO:0005654///GO:0005886
201889_at	family with sequence similarity 3 member C	FAM3C	7q31	0.000300927	0.027046	cytokine activity///protein binding	biological_process///multicellular organism development///platelet degranulation	Golgi apparatus///extracellular exosome///extracellular region///extracellular region///platelet dense granule lumen	GO:0005125///GO:0005515	GO:0008150///GO:0007275///GO:0002576	GO:0005794///GO:0070062///GO:0005576///GO:0005576///GO:0031089
202603_at	ADAM metallopeptidase domain 10	ADAM10	15q22	0.000301856	0.027046	SH3 domain binding///endopeptidase activity///integrin binding///metalloendopeptidase activity///metalloendopeptidase activity///metalloendopeptidase activity///metallopeptidase activity///metallopeptidase activity///metallopeptidase activity///protein binding///protein homodimerization activity///protein kinase binding///receptor binding///zinc ion binding	Notch receptor processing///Notch signaling pathway///Notch signaling pathway///PMA-inducible membrane protein ectodomain proteolysis///cell-cell signaling///constitutive protein ectodomain proteolysis///ephrin receptor signaling pathway///extracellular matrix disassembly///in utero embryonic development///integrin-mediated signaling pathway///membrane protein ectodomain proteolysis///membrane pr…	Golgi apparatus///Golgi-associated vesicle///cell surface///cytoplasm///extracellular exosome///focal adhesion///integral component of membrane///intracellular membrane-bounded organelle///membrane///nucleus///perinuclear endoplasmic reticulum///plasma membrane///postsynaptic density///tetraspanin-enriched microdomain///trans-Golgi network	GO:0017124///GO:0004175///GO:0005178///GO:0004222///GO:0004222///GO:0004222///GO:0008237///GO:0008237///GO:0008237///GO:0005515///GO:0042803///GO:0019901///GO:0005102///GO:0008270	GO:0007220///GO:0007219///GO:0007219///GO:0051088///GO:0007267///GO:0051089///GO:0048013///GO:0022617///GO:0001701///GO:0007229///GO:0006509///GO:0006509///GO:0042117///GO:0007162///GO:0007162///GO:0010820///GO:0030307///GO:0030335///GO:0008284///GO:0006468///GO:0016485///GO:0034612	GO:0005794///GO:0005798///GO:0009986///GO:0005737///GO:0070062///GO:0005925///GO:0016021///GO:0043231///GO:0016020///GO:0005634///GO:0097038///GO:0005886///GO:0014069///GO:0097197///GO:0005802
201444_s_at	ATPase H+ transporting accessory protein 2	ATP6AP2	Xp11.4	0.000302415	0.027046
202979_s_at	CREB/ATF bZIP transcription factor	CREBZF	11q14	0.000302947	0.027046	DNA binding///identical protein binding///protein binding///sequence-specific DNA binding///transcription factor activity, sequence-specific DNA binding	negative regulation of gene expression, epigenetic///negative regulation of transcription, DNA-templated///regulation of sequence-specific DNA binding transcription factor activity///response to virus///transcription, DNA-templated	nucleus	GO:0003677///GO:0042802///GO:0005515///GO:0043565///GO:0003700	GO:0045814///GO:0045892///GO:0051090///GO:0009615///GO:0006351	GO:0005634
205046_at	centromere protein E	CENPE	4q24-q25	0.000304366	0.027046	ATP binding///ATPase activity///kinetochore binding///microtubule binding///microtubule motor activity///protein binding	antigen processing and presentation of exogenous peptide antigen via MHC class II///attachment of mitotic spindle microtubules to kinetochore///cell division///chromosome segregation///kinetochore assembly///microtubule-based movement///mitotic cell cycle///mitotic chromosome movement towards spindle pole///mitotic metaphase plate congression///multicellular organism development///positive regula…	chromosome///chromosome, centromeric region///colocalizes_with condensed chromosome outer kinetochore///condensed chromosome, centromeric region///cytoplasm///cytosol///kinesin complex///kinetochore///membrane///microtubule///microtubule cytoskeleton///midbody///mitotic spindle midzone///nucleus	GO:0005524///GO:0016887///GO:0043515///GO:0008017///GO:0003777///GO:0005515	GO:0019886///GO:0051315///GO:0051301///GO:0007059///GO:0051382///GO:0007018///GO:0000278///GO:0007079///GO:0007080///GO:0007275///GO:0045860///GO:0030071///GO:0006890///GO:0007062	GO:0005694///GO:0000775///colocalizes_with GO:0000940///GO:0000779///GO:0005737///GO:0005829///GO:0005871///GO:0000776///GO:0016020///GO:0005874///GO:0015630///GO:0030496///GO:1990023///GO:0005634
207937_x_at	fibroblast growth factor receptor 1	FGFR1	8p11.23-p11.22	0.000306949	0.027046	1-phosphatidylinositol-3-kinase activity///ATP binding///Ras guanyl-nucleotide exchange factor activity///cell adhesion molecule binding///fibroblast growth factor binding///fibroblast growth factor-activated receptor activity///fibroblast growth factor-activated receptor activity///glycoprotein binding///heparin binding///identical protein binding///phosphatidylinositol-4,5-bisphosphate 3-kinase…	MAPK cascade///angiogenesis///auditory receptor cell development///branching involved in salivary gland morphogenesis///cell maturation///cell migration///chondrocyte differentiation///chordate embryonic development///embryonic limb morphogenesis///fibroblast growth factor receptor signaling pathway///fibroblast growth factor receptor signaling pathway///fibroblast growth factor receptor signalin…	cytoplasmic, membrane-bounded vesicle///cytosol///extracellular region///integral component of membrane///integral component of plasma membrane///nucleus///plasma membrane///plasma membrane///receptor complex	GO:0016303///GO:0005524///GO:0005088///GO:0050839///GO:0017134///GO:0005007///GO:0005007///GO:0001948///GO:0008201///GO:0042802///GO:0046934///GO:0005515///GO:0032403///GO:0042803///GO:0004713///GO:0004713	GO:0000165///GO:0001525///GO:0060117///GO:0060445///GO:0048469///GO:0016477///GO:0002062///GO:0043009///GO:0030326///GO:0008543///GO:0008543///GO:0008543///GO:0008543///GO:0035607///GO:0001701///GO:0042472///GO:0060484///GO:0048762///GO:0030901///GO:0042474///GO:0021837///GO:0045668///GO:0000122///GO:0001764///GO:0031175///GO:0001759///GO:0042473///GO:0048339///GO:0018108///GO:0046854///GO:003609…	GO:0016023///GO:0005829///GO:0005576///GO:0016021///GO:0005887///GO:0005634///GO:0005886///GO:0005886///GO:0043235
212290_at	solute carrier family 7 member 1	SLC7A1	13q12.3	0.000307046	0.027046	L-lysine transmembrane transporter activity///L-ornithine transmembrane transporter activity///amino acid transmembrane transporter activity///antiporter activity///arginine transmembrane transporter activity///protein binding	L-lysine transmembrane transport///L-ornithine transmembrane transport///amino acid transport///arginine transmembrane transport///arginine transport///transport	integral component of plasma membrane///membrane///plasma membrane	GO:0015189///GO:0000064///GO:0015171///GO:0015297///GO:0015181///GO:0005515	GO:1903401///GO:1903352///GO:0006865///GO:1903826///GO:0015809///GO:0006810	GO:0005887///GO:0016020///GO:0005886
202141_s_at	COP9 signalosome subunit 8	COPS8	2q37.3	0.000307465	0.027046	protein binding	COP9 signalosome assembly///activation of NF-kappaB-inducing kinase activity///cullin deneddylation///negative regulation of cell proliferation///nucleotide-excision repair, DNA damage recognition///transcription-coupled nucleotide-excision repair	COP9 signalosome///cytoplasm///extracellular exosome///nucleoplasm///nucleoplasm///nucleus///perinuclear region of cytoplasm	GO:0005515	GO:0010387///GO:0007250///GO:0010388///GO:0008285///GO:0000715///GO:0006283	GO:0008180///GO:0005737///GO:0070062///GO:0005654///GO:0005654///GO:0005634///GO:0048471
203840_at	basic leucine zipper nuclear factor 1	BLZF1	1q24	0.000307934	0.027046	DNA binding///enzyme binding///protein binding///transcription factor activity, sequence-specific DNA binding///ubiquitin protein ligase binding	Golgi organization///Golgi to plasma membrane protein transport///cell proliferation///regulation of cell growth///regulation of transcription from RNA polymerase II promoter///vesicle-mediated transport	Golgi lumen///Golgi membrane///Golgi membrane///cytoplasm///nucleoplasm///NOT nucleus///nucleus	GO:0003677///GO:0019899///GO:0005515///GO:0003700///GO:0031625	GO:0007030///GO:0043001///GO:0008283///GO:0001558///GO:0006357///GO:0016192	GO:0005796///GO:0000139///GO:0000139///GO:0005737///GO:0005654///NOT GO:0005634///GO:0005634
212160_at	exportin for tRNA	XPOT	12q14.2	0.000308019	0.027046	Ran GTPase binding///nucleobase-containing compound transmembrane transporter activity///tRNA binding	intracellular protein transport///tRNA export from nucleus///tRNA export from nucleus///tRNA re-export from nucleus	cytoplasm///cytosol///nuclear matrix///colocalizes_with nuclear pore///nucleoplasm///nucleoplasm	GO:0008536///GO:0015932///GO:0000049	GO:0006886///GO:0006409///GO:0006409///GO:0071528	GO:0005737///GO:0005829///GO:0016363///colocalizes_with GO:0005643///GO:0005654///GO:0005654
212002_at	SUZ RNA binding domain containing 1	SZRD1	1p36.13	0.000308628	0.027046
56829_at	trafficking protein particle complex 9	TRAPPC9	8q24.3	0.000309096	0.027046		COPII vesicle coating///cerebral cortex development///neuron differentiation///positive regulation of NF-kappaB transcription factor activity	Golgi membrane///cytosol///endoplasmic reticulum///trans-Golgi network		GO:0048208///GO:0021987///GO:0030182///GO:0051092	GO:0000139///GO:0005829///GO:0005783///GO:0005802
209355_s_at	phospholipid phosphatase 3	PLPP3	1p32.2	0.000309506	0.027046	integrin binding///lipid phosphatase activity///phosphatidate phosphatase activity///phosphoprotein phosphatase activity///protein binding///sphingosine-1-phosphate phosphatase activity///sphingosine-1-phosphate phosphatase activity	Bergmann glial cell differentiation///blood vessel development///canonical Wnt signaling pathway involved in positive regulation of cell-cell adhesion///canonical Wnt signaling pathway involved in positive regulation of endothelial cell migration///canonical Wnt signaling pathway involved in positive regulation of wound healing///gastrulation with mouth forming second///germ cell migration///homo…	Golgi apparatus///adherens junction///endoplasmic reticulum membrane///extracellular exosome///integral component of plasma membrane///membrane///plasma membrane	GO:0005178///GO:0042577///GO:0008195///GO:0004721///GO:0005515///GO:0042392///GO:0042392	GO:0060020///GO:0001568///GO:0044329///GO:0044328///GO:0044330///GO:0001702///GO:0008354///GO:0034109///GO:0006629///GO:0001933///GO:0046839///GO:0006644///GO:0050731///GO:0051091///GO:0006470///GO:0050821///GO:0030111///GO:1902068///GO:0030148	GO:0005794///GO:0005912///GO:0005789///GO:0070062///GO:0005887///GO:0016020///GO:0005886
219071_x_at	HGH1 homolog	HGH1	8q24.3	0.000313519	0.0272896	molecular_function	biological_process	cellular_component	GO:0003674	GO:0008150	GO:0005575
204127_at	replication factor C subunit 3	RFC3	13q13.2	0.000321077	0.0278387	contributes_to ATPase activity///contributes_to DNA binding///contributes_to DNA clamp loader activity///DNA clamp loader activity///protein binding///contributes_to single-stranded DNA-dependent ATPase activity	DNA damage response, detection of DNA damage///DNA replication///DNA replication///DNA strand elongation involved in DNA replication///DNA synthesis involved in DNA repair///error-free translesion synthesis///error-prone translesion synthesis///nucleotide-excision repair, DNA gap filling///nucleotide-excision repair, DNA incision///nucleotide-excision repair, DNA incision, 5'-to lesion///positive…	Ctf18 RFC-like complex///DNA replication factor C complex///DNA replication factor C complex///nucleoplasm	contributes_to GO:0016887///contributes_to GO:0003677///contributes_to GO:0003689///GO:0003689///GO:0005515///contributes_to GO:0043142	GO:0042769///GO:0006260///GO:0006260///GO:0006271///GO:0000731///GO:0070987///GO:0042276///GO:0006297///GO:0033683///GO:0006296///GO:1900264///GO:1901796///GO:0046683///GO:0000722///GO:0006283///GO:0019985	GO:0031390///GO:0005663///GO:0005663///GO:0005654
201112_s_at	chromosome segregation 1 like	CSE1L	20q13	0.000325144	0.0280821	Ran GTPase binding///nuclear export signal receptor activity///protein binding	apoptotic process///cell proliferation///protein export from nucleus///protein import into nucleus	cytoplasm///cytosol///extracellular exosome///membrane///nuclear envelope///nucleoplasm///nucleus	GO:0008536///GO:0005049///GO:0005515	GO:0006915///GO:0008283///GO:0006611///GO:0006606	GO:0005737///GO:0005829///GO:0070062///GO:0016020///GO:0005635///GO:0005654///GO:0005634
218702_at	seryl-tRNA synthetase 2, mitochondrial	SARS2	19q13.2	0.000329437	0.028343	ATP binding///poly(A) RNA binding///serine-tRNA ligase activity///serine-tRNA ligase activity///serine-tRNA ligase activity	selenocysteinyl-tRNA(Sec) biosynthetic process///seryl-tRNA aminoacylation///seryl-tRNA aminoacylation///tRNA aminoacylation for protein translation	cytoplasm///mitochondrial matrix///mitochondrion	GO:0005524///GO:0044822///GO:0004828///GO:0004828///GO:0004828	GO:0097056///GO:0006434///GO:0006434///GO:0006418	GO:0005737///GO:0005759///GO:0005739
202983_at	helicase like transcription factor	HLTF	3q25.1-q26.1	0.000331087	0.0283754	ATP binding///ATPase activity///DNA binding///RNA polymerase II core promoter proximal region sequence-specific DNA binding///helicase activity///ligase activity///poly(A) RNA binding///protein binding///transcriptional activator activity, RNA polymerase II core promoter proximal region sequence-specific binding///ubiquitin protein ligase activity///ubiquitin protein ligase binding///zinc ion bin…	covalent chromatin modification///positive regulation of transcription from RNA polymerase II promoter///postreplication repair///protein polyubiquitination///regulation of transcription, DNA-templated///transcription from RNA polymerase II promoter	cytoplasm///membrane///nucleolus///nucleoplasm///nucleus	GO:0005524///GO:0016887///GO:0003677///GO:0000978///GO:0004386///GO:0016874///GO:0044822///GO:0005515///GO:0001077///GO:0061630///GO:0031625///GO:0008270	GO:0016569///GO:0045944///GO:0006301///GO:0000209///GO:0006355///GO:0006366	GO:0005737///GO:0016020///GO:0005730///GO:0005654///GO:0005634
207154_at	deiodinase, iodothyronine, type III	DIO3	14q32	0.000338191	0.0288732	thyroxine 5'-deiodinase activity///thyroxine 5'-deiodinase activity///thyroxine 5-deiodinase activity	biological_process///hormone biosynthetic process///oxidation-reduction process///positive regulation of multicellular organism growth///thyroid hormone catabolic process///thyroid hormone generation	endosome membrane///integral component of membrane///plasma membrane	GO:0004800///GO:0004800///GO:0033798	GO:0008150///GO:0042446///GO:0055114///GO:0040018///GO:0042404///GO:0006590	GO:0010008///GO:0016021///GO:0005886
208836_at	ATPase Na+/K+ transporting subunit beta 3	ATP1B3	3q23	0.000344529	0.0292951	ATPase activator activity///ATPase binding///sodium:potassium-exchanging ATPase activity///contributes_to sodium:potassium-exchanging ATPase activity	ATP hydrolysis coupled transmembrane transport///cellular potassium ion homeostasis///cellular sodium ion homeostasis///establishment or maintenance of transmembrane electrochemical gradient///ion transmembrane transport///leukocyte migration///membrane repolarization///positive regulation of ATPase activity///positive regulation of potassium ion import///positive regulation of potassium ion tran…	caveola///extracellular exosome///melanosome///plasma membrane///plasma membrane///sodium:potassium-exchanging ATPase complex	GO:0001671///GO:0051117///GO:0005391///contributes_to GO:0005391	GO:0090662///GO:0030007///GO:0006883///GO:0010248///GO:0034220///GO:0050900///GO:0086009///GO:0032781///GO:1903288///GO:1901018///GO:1903278///GO:0010107///GO:0072659///GO:0050821///GO:1903779///GO:0036376///GO:0006810	GO:0005901///GO:0070062///GO:0042470///GO:0005886///GO:0005886///GO:0005890
215077_at	collagen type III alpha 1 chain	COL3A1	2q31	0.000345842	0.0292951	SMAD binding///extracellular matrix structural constituent///integrin binding///integrin binding///metal ion binding///platelet-derived growth factor binding///protein binding	aging///aorta smooth muscle tissue morphogenesis///cell-matrix adhesion///cellular response to amino acid stimulus///cerebral cortex development///collagen catabolic process///collagen fibril organization///collagen fibril organization///digestive tract development///extracellular fibril organization///extracellular matrix organization///heart development///integrin-mediated signaling pathway///n…	collagen type III trimer///collagen type III trimer///endoplasmic reticulum lumen///extracellular matrix///colocalizes_with extracellular matrix///extracellular region///extracellular space///extracellular space	GO:0046332///GO:0005201///GO:0005178///GO:0005178///GO:0046872///GO:0048407///GO:0005515	GO:0007568///GO:0060414///GO:0007160///GO:0071230///GO:0021987///GO:0030574///GO:0030199///GO:0030199///GO:0048565///GO:0043206///GO:0030198///GO:0007507///GO:0007229///GO:0050777///GO:2001223///GO:0018149///GO:0030168///GO:0035025///GO:0050776///GO:0034097///GO:0009612///GO:0009314///GO:0001501///GO:0043588///GO:0007179///GO:0042060///GO:0042060	GO:0005586///GO:0005586///GO:0005788///GO:0031012///colocalizes_with GO:0031012///GO:0005576///GO:0005615///GO:0005615
212467_at	DnaJ heat shock protein family (Hsp40) member C13	DNAJC13	3q22.1	0.000347076	0.0292951	protein binding	endosome organization///osteoblast differentiation///protein transport///regulation of early endosome to late endosome transport///regulation of early endosome to recycling endosome transport	colocalizes_with WASH complex///cytoplasm///early endosome membrane///endosome membrane///extracellular exosome///intracellular membrane-bounded organelle///lysosomal membrane///membrane	GO:0005515	GO:0007032///GO:0001649///GO:0015031///GO:2000641///GO:1902954	colocalizes_with GO:0071203///GO:0005737///GO:0031901///GO:0010008///GO:0070062///GO:0043231///GO:0005765///GO:0016020
221685_s_at	spindle apparatus coiled-coil protein 1	SPDL1	5q35.1	0.00034891	0.0292956	enzyme binding///kinetochore binding///protein binding	cell division///establishment of mitotic spindle orientation///mitotic metaphase plate congression///protein localization to kinetochore///sister chromatid cohesion///spindle checkpoint	condensed chromosome outer kinetochore///cytosol///microtubule organizing center///nucleus///spindle pole	GO:0019899///GO:0043515///GO:0005515	GO:0051301///GO:0000132///GO:0007080///GO:0034501///GO:0007062///GO:0031577	GO:0000940///GO:0005829///GO:0005815///GO:0005634///GO:0000922
200833_s_at	RAP1B, member of RAS oncogene family	RAP1B	12q14	0.000350344	0.0292956	GDP binding///GTP binding///GTPase activity///protein binding///protein complex binding	Rap protein signal transduction///cellular response to cAMP///establishment of endothelial barrier///NOT microvillus assembly///regulation of cell junction assembly///regulation of establishment of cell polarity	cell-cell junction///cytosol///extracellular exosome///intracellular///lipid particle///membrane///NOT membrane raft///plasma membrane	GO:0019003///GO:0005525///GO:0003924///GO:0005515///GO:0032403	GO:0032486///GO:0071320///GO:0061028///NOT GO:0030033///GO:1901888///GO:2000114	GO:0005911///GO:0005829///GO:0070062///GO:0005622///GO:0005811///GO:0016020///NOT GO:0045121///GO:0005886
209095_at	dihydrolipoamide dehydrogenase	DLD	7q31-q32	0.000351026	0.0292956	NAD binding///dihydrolipoyl dehydrogenase activity///flavin adenine dinucleotide binding///lipoamide binding///contributes_to pyruvate dehydrogenase (NAD+) activity	2-oxoglutarate metabolic process///aging///branched-chain amino acid catabolic process///cell redox homeostasis///dihydrolipoamide metabolic process///gastrulation///glyoxylate metabolic process///lipoate metabolic process///lysine catabolic process///mitochondrial acetyl-CoA biosynthetic process from pyruvate///mitochondrial electron transport, NADH to ubiquinone///proteolysis///pyruvate metabol…	acrosomal matrix///cilium///mitochondrial matrix///mitochondrion///myelin sheath///nucleoplasm///oxoglutarate dehydrogenase complex///pyruvate dehydrogenase complex	GO:0051287///GO:0004148///GO:0050660///GO:0043544///contributes_to GO:0034604	GO:0006103///GO:0007568///GO:0009083///GO:0045454///GO:0051068///GO:0007369///GO:0046487///GO:0009106///GO:0006554///GO:0061732///GO:0006120///GO:0006508///GO:0006090///GO:0010510///GO:0042391///GO:0048240///GO:0006099	GO:0043159///GO:0005929///GO:0005759///GO:0005739///GO:0043209///GO:0005654///GO:0045252///GO:0045254
220533_at				0.00035328	0.02935
205056_s_at	G protein-coupled receptor 162	GPR162	12p13	0.000354852	0.02935	G-protein coupled receptor activity	G-protein coupled receptor signaling pathway	integral component of membrane///plasma membrane	GO:0004930	GO:0007186	GO:0016021///GO:0005886
221995_s_at	mitochondrial ribosomal protein L57	MRPL57	13q12.11	0.00035563	0.02935	structural constituent of ribosome	mitochondrial translation	mitochondrial ribosome	GO:0003735	GO:0032543	GO:0005761
219774_at	coiled-coil domain containing 93	CCDC93	2q14.1	0.00035966	0.029573	protein binding	Golgi to plasma membrane transport///protein transport	early endosome	GO:0005515	GO:0006893///GO:0015031	GO:0005769
210512_s_at	vascular endothelial growth factor A	VEGFA	6p12	0.000361784	0.0296384	chemoattractant activity///cytokine activity///cytokine activity///extracellular matrix binding///fibronectin binding///growth factor activity///growth factor activity///heparin binding///heparin binding///identical protein binding///platelet-derived growth factor receptor binding///protein binding///protein heterodimerization activity///protein homodimerization activity///receptor agonist activi…	VEGF-activated neuropilin signaling pathway///activation of protein kinase activity///angiogenesis///artery morphogenesis///branching morphogenesis of an epithelial tube///camera-type eye morphogenesis///cardiac muscle fiber development///cardiac vascular smooth muscle cell development///cell maturation///cell migration involved in sprouting angiogenesis///cellular response to hypoxia///cellular …	cell surface///cytoplasm///extracellular region///extracellular space///extracellular space///membrane///platelet alpha granule lumen///proteinaceous extracellular matrix///secretory granule	GO:0042056///GO:0005125///GO:0005125///GO:0050840///GO:0001968///GO:0008083///GO:0008083///GO:0008201///GO:0008201///GO:0042802///GO:0005161///GO:0005515///GO:0046982///GO:0042803///GO:0048018///GO:0043183///GO:0043184///GO:0005172	GO:0038190///GO:0032147///GO:0001525///GO:0048844///GO:0048754///GO:0048593///GO:0048739///GO:0060948///GO:0048469///GO:0002042///GO:0071456///GO:0035924///GO:0071679///GO:0060982///GO:0003169///GO:0071542///GO:0035767///GO:0030855///GO:0042462///GO:0040007///GO:0003007///GO:0001701///GO:0050930///GO:0001822///GO:0007595///GO:0030324///GO:0036303///GO:0030225///GO:0060749///GO:0007498///GO:003022…	GO:0009986///GO:0005737///GO:0005576///GO:0005615///GO:0005615///GO:0016020///GO:0031093///GO:0005578///GO:0030141
210809_s_at	periostin	POSTN	13q13.3	0.000364325	0.0297372	cell adhesion molecule binding///heparin binding///metal ion binding///protein binding	bone regeneration///cell adhesion///cellular response to fibroblast growth factor stimulus///cellular response to transforming growth factor beta stimulus///cellular response to tumor necrosis factor///cellular response to vitamin K///extracellular matrix organization///negative regulation of cell-matrix adhesion///negative regulation of substrate adhesion-dependent cell spreading///neuron projec…	extracellular matrix///colocalizes_with extracellular matrix///extracellular space///neuromuscular junction///proteinaceous extracellular matrix///proteinaceous extracellular matrix///trans-Golgi network	GO:0050839///GO:0008201///GO:0046872///GO:0005515	GO:1990523///GO:0007155///GO:0044344///GO:0071560///GO:0071356///GO:0071307///GO:0030198///GO:0001953///GO:1900025///GO:1990138///GO:1904209///GO:0014911///GO:0008593///GO:0003073///GO:0032355///GO:0001666///GO:0009612///GO:0014850///GO:0001501	GO:0031012///colocalizes_with GO:0031012///GO:0005615///GO:0031594///GO:0005578///GO:0005578///GO:0005802
220964_s_at	RAB1B, member RAS oncogene family	RAB1B	11q12	0.000372931	0.0303285	GTP binding///protein binding	COPII vesicle coating///ER to Golgi vesicle-mediated transport///ER to Golgi vesicle-mediated transport///autophagy///NOT establishment of endothelial intestinal barrier///positive regulation of glycoprotein metabolic process///protein transport///regulation of autophagosome assembly///retrograde vesicle-mediated transport, Golgi to ER///small GTPase mediated signal transduction///virion assembly…	Golgi apparatus///Golgi membrane///Golgi membrane///endoplasmic reticulum membrane///endoplasmic reticulum membrane///endoplasmic reticulum-Golgi intermediate compartment membrane///extracellular exosome///mitochondrion///pre-autophagosomal structure membrane///transport vesicle	GO:0005525///GO:0005515	GO:0048208///GO:0006888///GO:0006888///GO:0006914///NOT GO:0090557///GO:1903020///GO:0015031///GO:2000785///GO:0006890///GO:0007264///GO:0019068///NOT GO:0019068	GO:0005794///GO:0000139///GO:0000139///GO:0005789///GO:0005789///GO:0033116///GO:0070062///GO:0005739///GO:0034045///GO:0030133
219161_s_at	CKLF-CMTM1 readthrough///chemokine like factor	CKLF-CMTM1///CKLF	16q21///16q21	0.000379756	0.0307713	chemokine activity	cell proliferation///lymphocyte chemotaxis///macrophage chemotaxis///neutrophil chemotaxis///secretion by cell	extracellular region///extracellular space///integral component of membrane///membrane	GO:0008009	GO:0008283///GO:0048247///GO:0048246///GO:0030593///GO:0032940	GO:0005576///GO:0005615///GO:0016021///GO:0016020
221798_x_at				0.000388197	0.0313413
203107_x_at	small nucleolar RNA, H/ACA box 64///ribosomal protein S2	SNORA64///RPS2	16p13.3///16p13.3	0.000393955	0.0316914	cadherin binding involved in cell-cell adhesion///enzyme binding///fibroblast growth factor binding///mRNA binding///poly(A) RNA binding///protein binding///structural constituent of ribosome	SRP-dependent cotranslational protein targeting to membrane///cell-cell adhesion///nuclear-transcribed mRNA catabolic process, nonsense-mediated decay///positive regulation of transferase activity///rRNA processing///translation///translation///translational initiation///viral transcription	cell-cell adherens junction///cytoplasm///cytosol///cytosolic small ribosomal subunit///extracellular exosome///focal adhesion///membrane///NOT nucleolus///nucleoplasm///nucleoplasm///nucleus	GO:0098641///GO:0019899///GO:0017134///GO:0003729///GO:0044822///GO:0005515///GO:0003735	GO:0006614///GO:0098609///GO:0000184///GO:0051347///GO:0006364///GO:0006412///GO:0006412///GO:0006413///GO:0019083	GO:0005913///GO:0005737///GO:0005829///GO:0022627///GO:0070062///GO:0005925///GO:0016020///NOT GO:0005730///GO:0005654///GO:0005654///GO:0005634
201837_s_at	SPT7-like STAGA complex gamma subunit	SUPT7L	2p23.3	0.000395667	0.0317145	contributes_to histone acetyltransferase activity///protein binding///transcription coactivator activity	histone H3 acetylation///maintenance of protein location in nucleus///regulation of transcription, DNA-templated///transcription, DNA-templated	STAGA complex///nucleus///nucleus	contributes_to GO:0004402///GO:0005515///GO:0003713	GO:0043966///GO:0051457///GO:0006355///GO:0006351	GO:0030914///GO:0005634///GO:0005634
208802_at	signal recognition particle 72	SRP72	4q11	0.000398974	0.0318049	7S RNA binding///poly(A) RNA binding///protein binding///signal recognition particle binding	SRP-dependent cotranslational protein targeting to membrane///response to drug	cytoplasm///cytosol///endoplasmic reticulum///nucleolus///plasma membrane///signal recognition particle, endoplasmic reticulum targeting	GO:0008312///GO:0044822///GO:0005515///GO:0005047	GO:0006614///GO:0042493	GO:0005737///GO:0005829///GO:0005783///GO:0005730///GO:0005886///GO:0005786
213495_s_at	ribosome binding protein 1	RRBP1	20p12	0.000399649	0.0318049	poly(A) RNA binding///receptor activity	osteoblast differentiation///protein transport///translation	endoplasmic reticulum///integral component of endoplasmic reticulum membrane///membrane///ribosome	GO:0044822///GO:0004872	GO:0001649///GO:0015031///GO:0006412	GO:0005783///GO:0030176///GO:0016020///GO:0005840
220538_at	adrenomedullin 2	ADM2	22q13.33	0.000406438	0.0321621	hormone activity///protein complex binding	adenylate cyclase-activating G-protein coupled receptor signaling pathway///angiogenesis///digestion///feeding behavior///negative regulation of blood pressure///positive regulation of angiogenesis///positive regulation of gene expression///protein phosphorylation	extracellular region	GO:0005179///GO:0032403	GO:0007189///GO:0001525///GO:0007586///GO:0007631///GO:0045776///GO:0045766///GO:0010628///GO:0006468	GO:0005576
207253_s_at	ubinuclein 1	UBN1	16p13.3	0.000407024	0.0321621	DNA binding///protein binding///transcription factor activity, sequence-specific DNA binding	DNA replication-independent nucleosome assembly///chromatin modification///covalent chromatin modification///negative regulation of phosphatase activity///regulation of transcription from RNA polymerase II promoter///viral process	PML body///bicellular tight junction///nucleoplasm///nucleus	GO:0003677///GO:0005515///GO:0003700	GO:0006336///GO:0016568///GO:0016569///GO:0010923///GO:0006357///GO:0016032	GO:0016605///GO:0005923///GO:0005654///GO:0005634
202648_at	transcription factor 3	TCF3	19p13.3	0.000410706	0.0323384	DNA binding///DNA binding///E-box binding///contributes_to E-box binding///contributes_to E-box binding///RNA polymerase II core promoter proximal region sequence-specific DNA binding///bHLH transcription factor binding///enhancer binding///mitogen-activated protein kinase kinase kinase binding///protein binding///protein heterodimerization activity///protein heterodimerization activity///protein…	B cell differentiation///B cell lineage commitment///immunoglobulin V(D)J recombination///negative regulation of transcription from RNA polymerase II promoter///positive regulation of muscle cell differentiation///positive regulation of neuron differentiation///positive regulation of neuron differentiation///positive regulation of sequence-specific DNA binding transcription factor activity///posi…	RNA polymerase II transcription factor complex///cytoplasm///nuclear chromatin///nucleoplasm///nucleus///nucleus///transcription factor complex	GO:0003677///GO:0003677///GO:0070888///contributes_to GO:0070888///contributes_to GO:0070888///GO:0000978///GO:0043425///GO:0035326///GO:0031435///GO:0005515///GO:0046982///GO:0046982///GO:0046982///GO:0042803///GO:0070491///GO:0003713///GO:0003700///GO:0003700///GO:0008134///GO:0001078///GO:0070644	GO:0030183///GO:0002326///GO:0033152///GO:0000122///GO:0051149///GO:0045666///GO:0045666///GO:0051091///GO:0045944///GO:0045944///GO:0045893///GO:0045893///GO:0006355///GO:0006351	GO:0090575///GO:0005737///GO:0000790///GO:0005654///GO:0005634///GO:0005634///GO:0005667
221715_at				0.000419145	0.0328485
202781_s_at	inositol polyphosphate-5-phosphatase K	INPP5K	17p13.3	0.000421486	0.0328485	inositol bisphosphate phosphatase activity///inositol trisphosphate phosphatase activity///inositol-1,3,4,5-tetrakisphosphate 5-phosphatase activity///inositol-1,4,5-trisphosphate 5-phosphatase activity///inositol-polyphosphate 5-phosphatase activity///lipid phosphatase activity///phosphatidylinositol phosphate 5-phosphatase activity///phosphatidylinositol trisphosphate phosphatase activity///pho…	G-protein coupled receptor signaling pathway///actin cytoskeleton organization///cellular response to cAMP///cellular response to epidermal growth factor stimulus///cellular response to hormone stimulus///cellular response to insulin stimulus///cellular response to tumor necrosis factor///dephosphorylation///dephosphorylation///glucose homeostasis///in utero embryonic development///inositol phosp…	cytoplasm///cytosol///cytosol///endoplasmic reticulum///membrane///neuron projection///nucleus///perinuclear region of cytoplasm///plasma membrane///ruffle///ruffle membrane///trans-Golgi network	GO:0016312///GO:0046030///GO:0052659///GO:0052658///GO:0004445///GO:0042577///GO:0034595///GO:0034594///GO:0034485///GO:0034485///GO:0004439///GO:0005515///GO:0005000	GO:0007186///GO:0030036///GO:0071320///GO:0071364///GO:0032870///GO:0032869///GO:0071356///GO:0016311///GO:0016311///GO:0042593///GO:0001701///GO:0046855///GO:0043922///GO:0043407///GO:0051926///GO:0035305///GO:0010829///GO:2000466///GO:0045719///GO:0046627///GO:0033137///GO:0010801///GO:0051898///GO:0006469///GO:0001933///GO:0090315///GO:0045869///GO:0051497///GO:0045892///GO:0006661///GO:004685…	GO:0005737///GO:0005829///GO:0005829///GO:0005783///GO:0016020///GO:0043005///GO:0005634///GO:0048471///GO:0005886///GO:0001726///GO:0032587///GO:0005802
209115_at	ubiquitin like modifier activating enzyme 3	UBA3	3p14.1	0.000421608	0.0328485	ATP binding///NEDD8 activating enzyme activity///acid-amino acid ligase activity///ligand-dependent nuclear receptor binding///protein binding///protein heterodimerization activity	NIK/NF-kappaB signaling///cellular protein modification process///endomitotic cell cycle///negative regulation of transcription, DNA-templated///protein neddylation///protein neddylation///proteolysis///regulation of cell cycle	cytosol///cytosol///nucleus///nucleus	GO:0005524///GO:0019781///GO:0016881///GO:0016922///GO:0005515///GO:0046982	GO:0038061///GO:0006464///GO:0007113///GO:0045892///GO:0045116///GO:0045116///GO:0006508///GO:0051726	GO:0005829///GO:0005829///GO:0005634///GO:0005634
203493_s_at	centrosomal protein 57	CEP57	11q21	0.000423924	0.0328679	fibroblast growth factor binding///gamma-tubulin binding///microtubule binding///protein binding///protein homodimerization activity	G2/M transition of mitotic cell cycle///fibroblast growth factor receptor signaling pathway///microtubule anchoring///mitotic sister chromatid segregation///protein homooligomerization///protein import into nucleus, translocation///protein import into nucleus, translocation///spermatid development	Golgi apparatus///centrosome///cytoplasm///cytosol///microtubule///microtubule cytoskeleton///nucleoplasm///nucleus	GO:0017134///GO:0043015///GO:0008017///GO:0005515///GO:0042803	GO:0000086///GO:0008543///GO:0034453///GO:0000070///GO:0051260///GO:0000060///GO:0000060///GO:0007286	GO:0005794///GO:0005813///GO:0005737///GO:0005829///GO:0005874///GO:0015630///GO:0005654///GO:0005634
218095_s_at	transmembrane protein 165	TMEM165	4q12	0.000424806	0.0328679		Golgi calcium ion transport///cellular calcium ion homeostasis///protein N-linked glycosylation///regulation of lysosomal lumen pH	Golgi apparatus///early endosome membrane///endosome membrane///integral component of membrane///intracellular membrane-bounded organelle///late endosome membrane///lysosomal membrane///trans-Golgi network membrane		GO:0032472///GO:0006874///GO:0006487///GO:0035751	GO:0005794///GO:0031901///GO:0010008///GO:0016021///GO:0043231///GO:0031902///GO:0005765///GO:0032588
208610_s_at	serine/arginine repetitive matrix 2	SRRM2	16p13.3	0.000429194	0.0330769	C2H2 zinc finger domain binding///poly(A) RNA binding///protein N-terminus binding	mRNA splicing, via spliceosome	Cajal body///catalytic step 2 spliceosome///nuclear speck///nucleoplasm	GO:0070742///GO:0044822///GO:0047485	GO:0000398	GO:0015030///GO:0071013///GO:0016607///GO:0005654
219109_at	sperm associated antigen 16	SPAG16	2q34	0.000430477	0.0330769	protein kinase binding	axoneme assembly///cell motility in response to calcium ion///cilium assembly///cilium movement involved in cell motility///microtubule sliding///sperm axoneme assembly	axonemal central apparatus///axoneme///cytoplasm///motile cilium///nucleus	GO:0019901	GO:0035082///GO:0097231///GO:0042384///GO:0060294///GO:0051012///GO:0007288	GO:1990716///GO:0005930///GO:0005737///GO:0031514///GO:0005634
205450_at	phosphorylase kinase regulatory subunit alpha 1	PHKA1	Xq12-q13	0.0004322	0.0330952	calmodulin binding///phosphorylase kinase activity	generation of precursor metabolites and energy///glycogen catabolic process///glycogen metabolic process///protein autophosphorylation	cytosol///phosphorylase kinase complex///plasma membrane	GO:0005516///GO:0004689	GO:0006091///GO:0005980///GO:0005977///GO:0046777	GO:0005829///GO:0005964///GO:0005886
216800_at				0.000434548	0.0331611
221747_at	tensin 1	TNS1	2q35-q36	0.000453466	0.0344258	actin binding///poly(A) RNA binding///protein binding	cell-substrate junction assembly///fibroblast migration	cell surface///cytoplasm///cytoskeleton///focal adhesion	GO:0003779///GO:0044822///GO:0005515	GO:0007044///GO:0010761	GO:0009986///GO:0005737///GO:0005856///GO:0005925
202536_at	charged multivesicular body protein 2B	CHMP2B	3p11.2	0.000454211	0.0344258	cadherin binding involved in cell-cell adhesion///protein binding///protein domain specific binding	ESCRT III complex disassembly///autophagy///cell separation after cytokinesis///cell-cell adhesion///cognition///endosomal transport///endosome organization///mitotic metaphase plate congression///multivesicular body assembly///multivesicular body sorting pathway///neuron cellular homeostasis///nucleus organization///positive regulation of viral release from host cell///positive regulation of vir…	ESCRT III complex///ESCRT III complex///cell-cell adherens junction///cytoplasm///cytosol///cytosol///colocalizes_with endosome///extracellular exosome///intracellular///colocalizes_with late endosome///late endosome membrane///colocalizes_with lysosome///mitochondrion///nucleus///colocalizes_with plasma membrane	GO:0098641///GO:0005515///GO:0019904	GO:1904903///GO:0006914///GO:0000920///GO:0098609///GO:0050890///GO:0016197///GO:0007032///GO:0007080///GO:0036258///GO:0071985///GO:0070050///GO:0006997///GO:1902188///GO:1902188///GO:0015031///GO:0010824///GO:1901673///GO:0039702///GO:0039702///GO:0039702///GO:0039702///GO:0019058	GO:0000815///GO:0000815///GO:0005913///GO:0005737///GO:0005829///GO:0005829///colocalizes_with GO:0005768///GO:0070062///GO:0005622///colocalizes_with GO:0005770///GO:0031902///colocalizes_with GO:0005764///GO:0005739///GO:0005634///colocalizes_with GO:0005886
212247_at	nucleoporin 205	NUP205	7q33	0.000457376	0.0345482	protein binding///structural constituent of nuclear pore	gene silencing by RNA///intracellular transport of virus///mRNA export from nucleus///mitotic nuclear envelope disassembly///nuclear pore complex assembly///nucleocytoplasmic transport///protein import into nucleus, docking///protein sumoylation///regulation of cellular response to heat///regulation of glucose transport///tRNA export from nucleus///viral process///viral transcription	cytoplasm///membrane///nuclear envelope///nuclear membrane///nuclear periphery///nuclear pore///nuclear pore///nuclear pore inner ring///nucleoplasm	GO:0005515///GO:0017056	GO:0031047///GO:0075733///GO:0006406///GO:0007077///GO:0051292///GO:0006913///GO:0000059///GO:0016925///GO:1900034///GO:0010827///GO:0006409///GO:0016032///GO:0019083	GO:0005737///GO:0016020///GO:0005635///GO:0031965///GO:0034399///GO:0005643///GO:0005643///GO:0044611///GO:0005654
212943_at	C2 calcium dependent domain containing 5	C2CD5	12p12.1	0.000460186	0.034643	calcium ion binding///calcium-dependent phospholipid binding	cellular response to insulin stimulus///insulin receptor signaling pathway via phosphatidylinositol 3-kinase///intracellular protein transmembrane transport///positive regulation of glucose import in response to insulin stimulus///positive regulation of glucose transport///positive regulation of protein targeting to membrane///positive regulation of vesicle fusion///protein localization to plasma…	cell cortex///cytoplasm///cytoplasmic vesicle membrane///microtubule organizing center///plasma membrane///ruffle membrane	GO:0005509///GO:0005544	GO:0032869///GO:0038028///GO:0065002///GO:2001275///GO:0010828///GO:0090314///GO:0031340///GO:0072659///GO:0006906	GO:0005938///GO:0005737///GO:0030659///GO:0005815///GO:0005886///GO:0032587
201663_s_at	structural maintenance of chromosomes 4	SMC4	3q26.1	0.000468395	0.0350784	ATP binding///protein binding///protein heterodimerization activity	cell division///kinetochore organization///meiotic chromosome condensation///meiotic chromosome segregation///mitotic chromosome condensation///mitotic sister chromatid segregation	condensin complex///condensin complex///cytoplasm///cytosol///nucleoplasm///nucleoplasm///nucleus	GO:0005524///GO:0005515///GO:0046982	GO:0051301///GO:0051383///GO:0010032///GO:0045132///GO:0007076///GO:0000070	GO:0000796///GO:0000796///GO:0005737///GO:0005829///GO:0005654///GO:0005654///GO:0005634
214003_x_at	small nucleolar RNA, C/D box 54///ribosomal protein S20	SNORD54///RPS20	8q12///8q12	0.000469118	0.0350784	poly(A) RNA binding///protein binding///structural constituent of ribosome///structural constituent of ribosome	SRP-dependent cotranslational protein targeting to membrane///nuclear-transcribed mRNA catabolic process, nonsense-mediated decay///rRNA processing///translation///translation///translational initiation///viral transcription	cytoplasm///cytosol///cytosolic small ribosomal subunit///extracellular exosome///extracellular matrix///membrane///nucleoplasm	GO:0044822///GO:0005515///GO:0003735///GO:0003735	GO:0006614///GO:0000184///GO:0006364///GO:0006412///GO:0006412///GO:0006413///GO:0019083	GO:0005737///GO:0005829///GO:0022627///GO:0070062///GO:0031012///GO:0016020///GO:0005654
218842_at	RNA polymerase II associated protein 3	RPAP3	12q13.11	0.000473678	0.0352021	protein binding		R2TP complex	GO:0005515		GO:0097255
203138_at	histone acetyltransferase 1	HAT1	2q31.2-q33.1	0.000476088	0.0352021	H4 histone acetyltransferase activity///histone acetyltransferase activity///histone binding///protein binding	DNA packaging///DNA replication-dependent nucleosome assembly///DNA replication-independent nucleosome assembly///chromatin modification///chromatin silencing at telomere///histone H4 acetylation///internal protein amino acid acetylation///response to nutrient	cytoplasm///intracellular membrane-bounded organelle///nuclear chromatin///nuclear chromosome, telomeric region///nuclear matrix///nucleoplasm///nucleoplasm///nucleus///protein complex	GO:0010485///GO:0004402///GO:0042393///GO:0005515	GO:0006323///GO:0006335///GO:0006336///GO:0016568///GO:0006348///GO:0043967///GO:0006475///GO:0007584	GO:0005737///GO:0043231///GO:0000790///GO:0000784///GO:0016363///GO:0005654///GO:0005654///GO:0005634///GO:0043234
209172_s_at	centromere protein F	CENPF	1q41	0.000476778	0.0352021	chromatin binding///dynein binding///protein C-terminus binding///protein binding///protein homodimerization activity///transcription factor binding	DNA biosynthetic process///cell differentiation///cell division///cell proliferation///chromosome segregation///chromosome segregation///kidney development///kinetochore assembly///metaphase plate congression///mitotic cell cycle///mitotic nuclear division///mitotic spindle assembly checkpoint///muscle organ development///negative regulation of transcription, DNA-templated///protein transport///p…	axoneme///centrosome///colocalizes_with chromatin///chromosome, centromeric region///ciliary basal body///ciliary transition fiber///condensed chromosome outer kinetochore///condensed chromosome outer kinetochore///cytoplasm///cytosol///kinetochore///midbody///nuclear envelope///nuclear matrix///nucleoplasm///nucleus///perinuclear region of cytoplasm///pronucleus///spindle///spindle pole	GO:0003682///GO:0045502///GO:0008022///GO:0005515///GO:0042803///GO:0008134	GO:0071897///GO:0030154///GO:0051301///GO:0008283///GO:0007059///GO:0007059///GO:0001822///GO:0051382///GO:0051310///GO:0000278///GO:0007067///GO:0007094///GO:0007517///GO:0045892///GO:0015031///GO:0015031///GO:0010389///GO:0051726///GO:0016202///GO:0042493///GO:0007062///GO:0021591	GO:0005930///GO:0005813///colocalizes_with GO:0000785///GO:0000775///GO:0036064///GO:0097539///GO:0000940///GO:0000940///GO:0005737///GO:0005829///GO:0000776///GO:0030496///GO:0005635///GO:0016363///GO:0005654///GO:0005634///GO:0048471///GO:0045120///GO:0005819///GO:0000922
219223_at	calcium channel flower domain containing 1	CACFD1	9q34	0.000477091	0.0352021	calcium channel activity///molecular_function///protein binding	biological_process///calcium ion transmembrane transport///membrane depolarization	cellular_component///integral component of membrane///plasma membrane	GO:0005262///GO:0003674///GO:0005515	GO:0008150///GO:0070588///GO:0051899	GO:0005575///GO:0016021///GO:0005886
208308_s_at	glucose-6-phosphate isomerase	GPI	19q13.1	0.000479078	0.035232	cytokine activity///glucose-6-phosphate isomerase activity///growth factor activity///intramolecular transferase activity///monosaccharide binding///ubiquitin protein ligase binding	aldehyde catabolic process///angiogenesis///canonical glycolysis///carbohydrate metabolic process///erythrocyte homeostasis///gluconeogenesis///glucose 6-phosphate metabolic process///glucose homeostasis///hemostasis///humoral immune response///in utero embryonic development///learning or memory///mesoderm formation///methylglyoxal biosynthetic process///negative regulation of cysteine-type endop…	ciliary membrane///cytoplasm///cytosol///extracellular exosome///extracellular space///membrane///myelin sheath///neuron projection///nucleoplasm///plasma membrane	GO:0005125///GO:0004347///GO:0008083///GO:0016866///GO:0048029///GO:0031625	GO:0046185///GO:0001525///GO:0061621///GO:0005975///GO:0034101///GO:0006094///GO:0051156///GO:0042593///GO:0007599///GO:0006959///GO:0001701///GO:0007611///GO:0001707///GO:0019242///GO:0043154///GO:0043524	GO:0060170///GO:0005737///GO:0005829///GO:0070062///GO:0005615///GO:0016020///GO:0043209///GO:0043005///GO:0005654///GO:0005886
201068_s_at	proteasome 26S subunit, ATPase 2	PSMC2	7q22.1-q22.3	0.000484463	0.0355108	ATP binding///ATPase activity///TBP-class protein binding///proteasome-activating ATPase activity///protein binding	ER-associated ubiquitin-dependent protein catabolic process///Fc-epsilon receptor signaling pathway///MAPK cascade///NIK/NF-kappaB signaling///T cell receptor signaling pathway///Wnt signaling pathway, planar cell polarity pathway///anaphase-promoting complex-dependent catabolic process///antigen processing and presentation of exogenous peptide antigen via MHC class I, TAP-dependent///negative re…	cytoplasm///cytoplasm///cytoplasmic mRNA processing body///cytosol///cytosolic proteasome complex///intracellular membrane-bounded organelle///membrane///nuclear proteasome complex///nucleoplasm///nucleus///proteasome accessory complex///proteasome complex///proteasome regulatory particle, base subcomplex	GO:0005524///GO:0016887///GO:0017025///GO:0036402///GO:0005515	GO:0030433///GO:0038095///GO:0000165///GO:0038061///GO:0050852///GO:0060071///GO:0031145///GO:0002479///GO:0090090///GO:0051436///GO:0001649///GO:0045899///GO:0090263///GO:1901800///GO:0051437///GO:0043161///GO:0000209///GO:0006521///GO:0043488///GO:0002223///GO:0033209///GO:0006511///GO:0016032	GO:0005737///GO:0005737///GO:0000932///GO:0005829///GO:0031597///GO:0043231///GO:0016020///GO:0031595///GO:0005654///GO:0005634///GO:0022624///GO:0000502///GO:0008540
209662_at	centrin 3	CETN3	5q14.3	0.00049172	0.0359015	calcium ion binding///protein binding	cell division///centrosome cycle///mitotic nuclear division	centriole///centrosome///nucleolus	GO:0005509///GO:0005515	GO:0051301///GO:0007098///GO:0007067	GO:0005814///GO:0005813///GO:0005730
216128_at	uncharacterized LOC101929597///tubulin folding cofactor D	LOC101929597///TBCD	17q25.3	0.000494595	0.0359015	GTPase activator activity///GTPase activator activity///beta-tubulin binding///chaperone binding///protein binding	adherens junction assembly///adherens junction assembly///bicellular tight junction assembly///bicellular tight junction assembly///negative regulation of cell-substrate adhesion///negative regulation of microtubule polymerization///positive regulation of GTPase activity///post-chaperonin tubulin folding pathway///protein folding///protein folding///tubulin complex assembly	adherens junction///adherens junction///bicellular tight junction///bicellular tight junction///cytoplasm///lateral plasma membrane///lateral plasma membrane///microtubule	GO:0005096///GO:0005096///GO:0048487///GO:0051087///GO:0005515	GO:0034333///GO:0034333///GO:0070830///GO:0070830///GO:0010812///GO:0031115///GO:0043547///GO:0007023///GO:0006457///GO:0006457///GO:0007021	GO:0005912///GO:0005912///GO:0005923///GO:0005923///GO:0005737///GO:0016328///GO:0016328///GO:0005874
207828_s_at	centromere protein F	CENPF	1q41	0.000495058	0.0359015	chromatin binding///dynein binding///protein C-terminus binding///protein binding///protein homodimerization activity///transcription factor binding	DNA biosynthetic process///cell differentiation///cell division///cell proliferation///chromosome segregation///chromosome segregation///kidney development///kinetochore assembly///metaphase plate congression///mitotic cell cycle///mitotic nuclear division///mitotic spindle assembly checkpoint///muscle organ development///negative regulation of transcription, DNA-templated///protein transport///p…	axoneme///centrosome///colocalizes_with chromatin///chromosome, centromeric region///ciliary basal body///ciliary transition fiber///condensed chromosome outer kinetochore///condensed chromosome outer kinetochore///cytoplasm///cytosol///kinetochore///midbody///nuclear envelope///nuclear matrix///nucleoplasm///nucleus///perinuclear region of cytoplasm///pronucleus///spindle///spindle pole	GO:0003682///GO:0045502///GO:0008022///GO:0005515///GO:0042803///GO:0008134	GO:0071897///GO:0030154///GO:0051301///GO:0008283///GO:0007059///GO:0007059///GO:0001822///GO:0051382///GO:0051310///GO:0000278///GO:0007067///GO:0007094///GO:0007517///GO:0045892///GO:0015031///GO:0015031///GO:0010389///GO:0051726///GO:0016202///GO:0042493///GO:0007062///GO:0021591	GO:0005930///GO:0005813///colocalizes_with GO:0000785///GO:0000775///GO:0036064///GO:0097539///GO:0000940///GO:0000940///GO:0005737///GO:0005829///GO:0000776///GO:0030496///GO:0005635///GO:0016363///GO:0005654///GO:0005634///GO:0048471///GO:0045120///GO:0005819///GO:0000922
202135_s_at	ARP1 actin-related protein 1 homolog B, centractin beta	ACTR1B	2q11.2	0.000499888	0.0359015	ATP binding///protein binding	antigen processing and presentation of exogenous peptide antigen via MHC class II	centrosome///cytoplasm///cytosol///dynactin complex///extracellular exosome///membrane///microtubule cytoskeleton///microtubule end	GO:0005524///GO:0005515	GO:0019886	GO:0005813///GO:0005737///GO:0005829///GO:0005869///GO:0070062///GO:0016020///GO:0015630///GO:1990752
AFFX-r2-Hs28SrRNA-M_at				0.00050097	0.0359015
204308_s_at	tectonin beta-propeller repeat containing 2	TECPR2	14q32.31	0.000502208	0.0359015	protein binding	autophagy		GO:0005515	GO:0006914
204240_s_at	structural maintenance of chromosomes 2	SMC2	9q31.1	0.000502594	0.0359015	ATP binding///protein binding///protein heterodimerization activity	cell division///kinetochore organization///meiotic chromosome condensation///meiotic chromosome segregation///mitotic chromosome condensation	condensed chromosome///condensin complex///cytoplasm///cytosol///extracellular exosome///nuclear chromosome///nucleolus///nucleoplasm///nucleus	GO:0005524///GO:0005515///GO:0046982	GO:0051301///GO:0051383///GO:0010032///GO:0045132///GO:0007076	GO:0000793///GO:0000796///GO:0005737///GO:0005829///GO:0070062///GO:0000228///GO:0005730///GO:0005654///GO:0005634
203303_at	dynein light chain Tctex-type 3	DYNLT3	Xp21	0.00050348	0.0359015	identical protein binding///motor activity///protein binding	cell division///mitotic nuclear division///regulation of mitotic cell cycle///transport	condensed chromosome kinetochore///cytoplasm///cytoplasmic dynein complex///colocalizes_with kinetochore///microtubule///nucleus	GO:0042802///GO:0003774///GO:0005515	GO:0051301///GO:0007067///GO:0007346///GO:0006810	GO:0000777///GO:0005737///GO:0005868///colocalizes_with GO:0000776///GO:0005874///GO:0005634
219691_at	sterile alpha motif domain containing 9	SAMD9	7q21.2	0.000504293	0.0359015	protein binding		cytoplasm///intracellular membrane-bounded organelle	GO:0005515		GO:0005737///GO:0043231
205909_at	DNA polymerase epsilon 2, accessory subunit	POLE2	14q21-q22	0.000518432	0.0367905	DNA binding///DNA-directed DNA polymerase activity///protein binding	DNA repair///DNA replication///DNA replication initiation///DNA-dependent DNA replication///G1/S transition of mitotic cell cycle///error-prone translesion synthesis///telomere maintenance via recombination	epsilon DNA polymerase complex///intracellular membrane-bounded organelle///nucleoplasm///nucleoplasm	GO:0003677///GO:0003887///GO:0005515	GO:0006281///GO:0006260///GO:0006270///GO:0006261///GO:0000082///GO:0042276///GO:0000722	GO:0008622///GO:0043231///GO:0005654///GO:0005654
204968_at	chromosome 6 open reading frame 47	C6orf47	6p21.3	0.000522188	0.0369394			cytoplasm			GO:0005737
216280_s_at	dicer 1, ribonuclease III	DICER1	14q32.13	0.000527395	0.0371897	ATP binding///deoxyribonuclease I activity///double-stranded RNA binding///double-stranded RNA binding///endoribonuclease activity///endoribonuclease activity///endoribonuclease activity///helicase activity///metal ion binding///pre-miRNA binding///contributes_to pre-miRNA binding///protein binding///protein domain specific binding///ribonuclease III activity///ribonuclease III activity///siRNA b…	RNA phosphodiester bond hydrolysis, endonucleolytic///apoptotic DNA fragmentation///conversion of ds siRNA to ss siRNA///conversion of ds siRNA to ss siRNA involved in RNA interference///gene silencing by RNA///miRNA loading onto RISC involved in gene silencing by miRNA///negative regulation of Schwann cell proliferation///negative regulation of transcription from RNA polymerase II promoter///ner…	ARC complex///NOT RISC complex///RISC-loading complex///axon///cytoplasm///cytosol///dendrite///endoplasmic reticulum-Golgi intermediate compartment///growth cone///nucleus	GO:0005524///GO:0004530///GO:0003725///GO:0003725///GO:0004521///GO:0004521///GO:0004521///GO:0004386///GO:0046872///GO:0070883///contributes_to GO:0070883///GO:0005515///GO:0019904///GO:0004525///GO:0004525///GO:0035197	GO:0090502///GO:0006309///GO:0036404///GO:0033168///GO:0031047///GO:0035280///GO:0010626///GO:0000122///GO:0021675///GO:0048812///GO:0032290///GO:0014040///GO:0031643///GO:0031054///GO:0035196///GO:0035196///GO:0030422///GO:0035087///GO:0030423	GO:0033167///NOT GO:0016442///GO:0070578///GO:0030424///GO:0005737///GO:0005829///GO:0030425///GO:0005793///GO:0030426///GO:0005634
213097_s_at	DnaJ heat shock protein family (Hsp40) member C2	DNAJC2	7q22	0.000532588	0.0374374	ATPase activator activity///DNA binding///Hsp70 protein binding///chromatin binding///histone binding///poly(A) RNA binding///ubiquitin binding	'de novo' cotranslational protein folding///DNA replication///covalent chromatin modification///negative regulation of DNA biosynthetic process///negative regulation of cell growth///positive regulation of ATPase activity///positive regulation of transcription, DNA-templated///regulation of cellular response to heat///transcription, DNA-templated	cytoplasm///cytosol///cytosol///nuclear membrane///nucleoplasm///nucleus	GO:0001671///GO:0003677///GO:0030544///GO:0003682///GO:0042393///GO:0044822///GO:0043130	GO:0051083///GO:0006260///GO:0016569///GO:2000279///GO:0030308///GO:0032781///GO:0045893///GO:1900034///GO:0006351	GO:0005737///GO:0005829///GO:0005829///GO:0031965///GO:0005654///GO:0005634
213297_at	required for meiotic nuclear division 5 homolog B	RMND5B	5q35.3	0.000536595	0.0374688
201745_at	twinfilin actin binding protein 1	TWF1	12q12	0.000537603	0.0374688	ATP binding///actin monomer binding///cadherin binding involved in cell-cell adhesion///phosphatidylinositol-4,5-bisphosphate binding///protein complex binding///NOT protein tyrosine kinase activity	barbed-end actin filament capping///cell-cell adhesion///negative regulation of actin filament polymerization///peptidyl-tyrosine phosphorylation///regulation of actin phosphorylation///sequestering of actin monomers	actin cytoskeleton///cell-cell adherens junction///cell-cell junction///cytoplasm///filopodium///focal adhesion///myofibril///perinuclear region of cytoplasm///colocalizes_with ruffle membrane	GO:0005524///GO:0003785///GO:0098641///GO:0005546///GO:0032403///NOT GO:0004713	GO:0051016///GO:0098609///GO:0030837///GO:0018108///GO:0043538///GO:0042989	GO:0015629///GO:0005913///GO:0005911///GO:0005737///GO:0030175///GO:0005925///GO:0030016///GO:0048471///colocalizes_with GO:0032587
221938_x_at	mediator complex subunit 16	MED16	19p13.3	0.000538079	0.0374688	catalytic activity///protein binding///receptor activity///thyroid hormone receptor binding///thyroid hormone receptor coactivator activity///transcription coactivator activity///transcription cofactor activity///vitamin D receptor binding	androgen receptor signaling pathway///intracellular steroid hormone receptor signaling pathway///positive regulation of receptor activity///positive regulation of transcription, DNA-templated///regulation of transcription from RNA polymerase II promoter///transcription from RNA polymerase II promoter///transcription initiation from RNA polymerase II promoter///transcription initiation from RNA po…	mediator complex///membrane///nucleoplasm///nucleus	GO:0003824///GO:0005515///GO:0004872///GO:0046966///GO:0030375///GO:0003713///GO:0003712///GO:0042809	GO:0030521///GO:0030518///GO:2000273///GO:0045893///GO:0006357///GO:0006366///GO:0006367///GO:0006367	GO:0016592///GO:0016020///GO:0005654///GO:0005634
209649_at	signal transducing adaptor molecule 2	STAM2	2q23.3	0.000541128	0.0374998	protein binding	autophagy///endosomal transport///intracellular protein transport///multivesicular body assembly///negative regulation of epidermal growth factor receptor signaling pathway	ESCRT-0 complex///cytoplasm///cytosol///early endosome membrane///intracellular membrane-bounded organelle///nucleoplasm	GO:0005515	GO:0006914///GO:0016197///GO:0006886///GO:0036258///GO:0042059	GO:0033565///GO:0005737///GO:0005829///GO:0031901///GO:0043231///GO:0005654
201472_at	VHL binding protein 1	VBP1	Xq28	0.000543389	0.0374998	protein binding///tubulin binding	microtubule-based process///protein folding///tubulin complex assembly	cytoplasm///intracellular membrane-bounded organelle///nucleus///polysome///prefoldin complex	GO:0005515///GO:0015631	GO:0007017///GO:0006457///GO:0007021	GO:0005737///GO:0043231///GO:0005634///GO:0005844///GO:0016272
205153_s_at	CD40 molecule	CD40	20q12-q13.2	0.000544521	0.0374998	antigen binding///enzyme binding///protein binding///receptor activity///signal transducer activity///tumor necrosis factor-activated receptor activity///ubiquitin protein ligase binding	B cell proliferation///apoptotic signaling pathway///cellular calcium ion homeostasis///cellular response to lipopolysaccharide///cellular response to mechanical stimulus///defense response to protozoan///defense response to virus///immune response///immune response-regulating cell surface receptor signaling pathway///inflammatory response///multicellular organism development///platelet activatio…	CD40 receptor complex///cell surface///cytoplasm///external side of plasma membrane///extracellular exosome///extracellular space///integral component of plasma membrane///intracellular membrane-bounded organelle///plasma membrane///plasma membrane	GO:0003823///GO:0019899///GO:0005515///GO:0004872///GO:0004871///GO:0005031///GO:0031625	GO:0042100///GO:0097190///GO:0006874///GO:0071222///GO:0071260///GO:0042832///GO:0051607///GO:0006955///GO:0002768///GO:0006954///GO:0007275///GO:0030168///GO:0030890///GO:0043547///GO:0043123///GO:0043406///GO:0051092///GO:2000353///GO:0032735///GO:0048304///GO:0090037///GO:0001934///GO:0045944///GO:0042511///GO:0006461///GO:0043491///GO:0042127///GO:0050776///GO:0051023///GO:0032496///GO:0033209	GO:0035631///GO:0009986///GO:0005737///GO:0009897///GO:0070062///GO:0005615///GO:0005887///GO:0043231///GO:0005886///GO:0005886
201595_s_at	zinc finger CCCH-type containing 15	ZC3H15	2q32.1	0.000545256	0.0374998	cadherin binding involved in cell-cell adhesion///metal ion binding///poly(A) RNA binding///protein binding	cell-cell adhesion///cytokine-mediated signaling pathway	cell-cell adherens junction///cytoplasm///nucleolus	GO:0098641///GO:0046872///GO:0044822///GO:0005515	GO:0098609///GO:0019221	GO:0005913///GO:0005737///GO:0005730
216356_x_at	BAI1 associated protein 3	BAIAP3	16p13.3	0.000549517	0.0376304	protein C-terminus binding	G-protein coupled receptor signaling pathway///neurotransmitter secretion	presynapse	GO:0008022	GO:0007186///GO:0007269	GO:0098793
205167_s_at	cell division cycle 25C	CDC25C	5q31	0.000550533	0.0376304	WW domain binding///phosphoprotein phosphatase activity///protein binding///protein kinase binding///protein tyrosine phosphatase activity	DNA damage response, signal transduction by p53 class mediator resulting in cell cycle arrest///DNA replication///G2/M transition of mitotic cell cycle///G2/M transition of mitotic cell cycle///cell division///cell proliferation///mitotic nuclear division///peptidyl-tyrosine dephosphorylation///regulation of cell cycle///regulation of cyclin-dependent protein serine/threonine kinase activity///re…	cytosol///nucleoplasm///nucleus///perinuclear region of cytoplasm	GO:0050699///GO:0004721///GO:0005515///GO:0019901///GO:0004725	GO:0006977///GO:0006260///GO:0000086///GO:0000086///GO:0051301///GO:0008283///GO:0007067///GO:0035335///GO:0051726///GO:0000079///GO:0007088///GO:0007283///GO:0016032	GO:0005829///GO:0005654///GO:0005634///GO:0048471
204146_at	RAD51 associated protein 1	RAD51AP1	12p13.2-p13.1	0.000561099	0.0381945	RNA binding///double-stranded DNA binding///protein binding///single-stranded DNA binding	DNA repair///DNA synthesis involved in DNA repair///cellular response to ionizing radiation///double-strand break repair via homologous recombination///double-strand break repair via homologous recombination///interstrand cross-link repair///regulation of double-strand break repair via homologous recombination///strand displacement	nuclear chromatin///nucleoplasm///nucleus///nucleus	GO:0003723///GO:0003690///GO:0005515///GO:0003697	GO:0006281///GO:0000731///GO:0071479///GO:0000724///GO:0000724///GO:0036297///GO:0010569///GO:0000732	GO:0000790///GO:0005654///GO:0005634///GO:0005634
214710_s_at	cyclin B1	CCNB1	5q12	0.000562213	0.0381945	cyclin-dependent protein serine/threonine kinase activity///histone kinase activity///patched binding///protein binding///protein kinase binding	DNA damage response, signal transduction by p53 class mediator resulting in cell cycle arrest///G2/M transition of mitotic cell cycle///anaphase-promoting complex-dependent catabolic process///cell division///cellular response to fatty acid///cellular response to hypoxia///cellular response to iron(III) ion///cellular response to organic cyclic compound///digestive tract development///histone H3-…	centrosome///condensed nuclear chromosome outer kinetochore///cytoplasm///cytosol///membrane///nucleoplasm///nucleus///spindle pole	GO:0004693///GO:0035173///GO:0005113///GO:0005515///GO:0019901	GO:0006977///GO:0000086///GO:0031145///GO:0051301///GO:0071398///GO:0071456///GO:0071283///GO:0071407///GO:0048565///GO:2000775///GO:0001701///GO:0007080///GO:0007077///GO:0007052///GO:0010629///GO:0001933///GO:0051436///GO:0001556///GO:0051987///GO:0060045///GO:0048146///GO:0033129///GO:0031442///GO:0045931///GO:0051437///GO:0006461///GO:0042787///GO:0051726///GO:0060623///GO:0090266///GO:005143…	GO:0005813///GO:0000942///GO:0005737///GO:0005829///GO:0016020///GO:0005654///GO:0005634///GO:0000922
211779_x_at	adaptor related protein complex 2 alpha 2 subunit	AP2A2	11p15.5	0.000570004	0.0386061	contributes_to clathrin adaptor activity///lipid binding///molecular_function///protein binding///protein complex binding///protein kinase binding///protein transporter activity	Wnt signaling pathway, planar cell polarity pathway///antigen processing and presentation of exogenous peptide antigen via MHC class II///clathrin-dependent endocytosis///ephrin receptor signaling pathway///intracellular protein transport///microtubule-based movement///negative regulation of epidermal growth factor receptor signaling pathway///regulation of defense response to virus by virus	AP-2 adaptor complex///clathrin-coated endocytic vesicle membrane///cytoplasmic, membrane-bounded vesicle///cytosol///endocytic vesicle membrane///endolysosome membrane///plasma membrane	contributes_to GO:0035615///GO:0008289///GO:0003674///GO:0005515///GO:0032403///GO:0019901///GO:0008565	GO:0060071///GO:0019886///GO:0072583///GO:0048013///GO:0006886///GO:0007018///GO:0042059///GO:0050690	GO:0030122///GO:0030669///GO:0016023///GO:0005829///GO:0030666///GO:0036020///GO:0005886
209023_s_at	stromal antigen 2	STAG2	Xq25	0.000576826	0.0389497	protein binding	cell division///meiotic cell cycle///mitotic nuclear division///negative regulation of DNA endoreduplication///protein sumoylation///sister chromatid cohesion///sister chromatid cohesion	actin cytoskeleton///chromatin///chromosome///chromosome, centromeric region///cytosol///intermediate filament cytoskeleton///membrane///nucleolus///nucleoplasm///nucleus///nucleus///plasma membrane	GO:0005515	GO:0051301///GO:0051321///GO:0007067///GO:0032876///GO:0016925///GO:0007062///GO:0007062	GO:0015629///GO:0000785///GO:0005694///GO:0000775///GO:0005829///GO:0045111///GO:0016020///GO:0005730///GO:0005654///GO:0005634///GO:0005634///GO:0005886
218039_at	nucleolar and spindle associated protein 1	NUSAP1	15q15.1	0.000578969	0.0389763	DNA binding///microtubule binding///poly(A) RNA binding///protein binding	establishment of mitotic spindle localization///mitotic chromosome condensation///mitotic cytokinesis///mitotic sister chromatid segregation///positive regulation of mitotic nuclear division	chromosome///cytoplasm///nucleolus///nucleus///spindle microtubule	GO:0003677///GO:0008017///GO:0044822///GO:0005515	GO:0040001///GO:0007076///GO:0000281///GO:0000070///GO:0045840	GO:0005694///GO:0005737///GO:0005730///GO:0005634///GO:0005876
208185_x_at				0.000589933	0.0390839
210298_x_at	four and a half LIM domains 1	FHL1	Xq26	0.000593921	0.0390839	ion channel binding///molecular_function///protein binding///zinc ion binding	cell differentiation///muscle organ development///negative regulation of G1/S transition of mitotic cell cycle///negative regulation of G2/M transition of mitotic cell cycle///negative regulation of cell growth///organ morphogenesis///positive regulation of potassium ion transport///regulation of membrane depolarization///regulation of potassium ion transmembrane transporter activity	cytoplasm///cytosol///focal adhesion///nucleus///plasma membrane	GO:0044325///GO:0003674///GO:0005515///GO:0008270	GO:0030154///GO:0007517///GO:2000134///GO:0010972///GO:0030308///GO:0009887///GO:0043268///GO:0003254///GO:1901016	GO:0005737///GO:0005829///GO:0005925///GO:0005634///GO:0005886
209899_s_at	poly(U) binding splicing factor 60	PUF60	8q24.3	0.000598152	0.0390839	DNA binding///cadherin binding involved in cell-cell adhesion///identical protein binding///nucleotide binding///poly(A) RNA binding///protein binding	RNA splicing///apoptotic process///cell-cell adhesion///mRNA processing///regulation of transcription, DNA-templated///transcription, DNA-templated	cell junction///cell-cell adherens junction///colocalizes_with cyclin-dependent protein kinase activating kinase holoenzyme complex///intracellular ribonucleoprotein complex///nucleoplasm	GO:0003677///GO:0098641///GO:0042802///GO:0000166///GO:0044822///GO:0005515	GO:0008380///GO:0006915///GO:0098609///GO:0006397///GO:0006355///GO:0006351	GO:0030054///GO:0005913///colocalizes_with GO:0019907///GO:0030529///GO:0005654
202317_s_at	ubiquitination factor E4B	UBE4B	1p36.3	0.000598878	0.0390839	ATP binding///ATPase binding///enzyme binding///ligase activity///ubiquitin-ubiquitin ligase activity	granzyme-mediated apoptotic signaling pathway///neuron projection development///proteasome-mediated ubiquitin-dependent protein catabolic process///protein autoubiquitination///protein monoubiquitination///protein polyubiquitination///protein ubiquitination involved in ubiquitin-dependent protein catabolic process///response to UV///response to endoplasmic reticulum stress///ventricular trabecula…	cytoplasm///nucleus///ubiquitin ligase complex	GO:0005524///GO:0051117///GO:0019899///GO:0016874///GO:0034450	GO:0008626///GO:0031175///GO:0043161///GO:0051865///GO:0006513///GO:0000209///GO:0042787///GO:0009411///GO:0034976///GO:0003222	GO:0005737///GO:0005634///GO:0000151
212112_s_at	syntaxin 12	STX12	1p35.3	0.00060137	0.0390839	SNAP receptor activity///SNARE binding///protein binding	autophagosome assembly///cholesterol efflux///intracellular protein transport///protein stabilization///vesicle docking///vesicle fusion	colocalizes_with BLOC-1 complex///Golgi membrane///SNARE complex///endomembrane system///endosome membrane///extracellular exosome///integral component of membrane///membrane raft///phagocytic vesicle///pre-autophagosomal structure///vesicle	GO:0005484///GO:0000149///GO:0005515	GO:0000045///GO:0033344///GO:0006886///GO:0050821///GO:0048278///GO:0006906	colocalizes_with GO:0031083///GO:0000139///GO:0031201///GO:0012505///GO:0010008///GO:0070062///GO:0016021///GO:0045121///GO:0045335///GO:0000407///GO:0031982
219607_s_at	membrane spanning 4-domains A4A	MS4A4A	11q12	0.000602993	0.0390839			integral component of membrane			GO:0016021
204157_s_at	SIK family kinase 3	SIK3	11q23.3	0.000603839	0.0390839	ATP binding///magnesium ion binding///protein binding///protein serine/threonine kinase activity	protein phosphorylation	cytoplasm	GO:0005524///GO:0000287///GO:0005515///GO:0004674	GO:0006468	GO:0005737
210621_s_at	RAS p21 protein activator 1	RASA1	5q13.3	0.000604174	0.0390839	GTPase activator activity///GTPase binding///glycoprotein binding///potassium channel inhibitor activity///protein binding///receptor binding	MAPK cascade///blood vessel morphogenesis///embryo development///ephrin receptor signaling pathway///intracellular signal transduction///mitotic cytokinesis///negative regulation of Ras protein signal transduction///negative regulation of cell adhesion///negative regulation of cell-matrix adhesion///negative regulation of neuron apoptotic process///positive regulation of GTPase activity///regulat…	cytoplasm///cytoplasm///cytosol///intrinsic component of the cytoplasmic side of the plasma membrane///ruffle	GO:0005096///GO:0051020///GO:0001948///GO:0019870///GO:0005515///GO:0005102	GO:0000165///GO:0048514///GO:0009790///GO:0048013///GO:0035556///GO:0000281///GO:0046580///GO:0007162///GO:0001953///GO:0043524///GO:0043547///GO:0051252///GO:0030833///GO:0008360///GO:0007165///GO:0001570	GO:0005737///GO:0005737///GO:0005829///GO:0031235///GO:0001726
202321_at	geranylgeranyl diphosphate synthase 1	GGPS1	1q43	0.000604554	0.0390839	dimethylallyltranstransferase activity///farnesyltranstransferase activity///geranyltranstransferase activity///metal ion binding///protein binding	cholesterol biosynthetic process///farnesyl diphosphate biosynthetic process///geranyl diphosphate biosynthetic process///geranylgeranyl diphosphate biosynthetic process///isoprenoid metabolic process	cytosol	GO:0004161///GO:0004311///GO:0004337///GO:0046872///GO:0005515	GO:0006695///GO:0045337///GO:0033384///GO:0033386///GO:0006720	GO:0005829
201292_at	topoisomerase (DNA) II alpha	TOP2A	17q21.2	0.000604777	0.0390839	ATP binding///DNA binding///DNA binding, bending///DNA topoisomerase type II (ATP-hydrolyzing) activity///DNA-dependent ATPase activity///chromatin binding///drug binding///enzyme binding///histone deacetylase binding///magnesium ion binding///poly(A) RNA binding///protein C-terminus binding///protein binding///protein heterodimerization activity///protein homodimerization activity///protein kina…	DNA ligation///DNA topological change///DNA unwinding involved in DNA replication///apoptotic chromosome condensation///cellular response to DNA damage stimulus///chromosome segregation///embryonic cleavage///hematopoietic progenitor cell differentiation///mitotic DNA integrity checkpoint///mitotic recombination///positive regulation of apoptotic process///positive regulation of single stranded v…	DNA topoisomerase complex (ATP-hydrolyzing)///colocalizes_with centriole///condensed chromosome///colocalizes_with nuclear chromosome///NOT nucleoid///nucleolus///NOT nucleolus///nucleoplasm///nucleoplasm///nucleus///protein complex///colocalizes_with viral integration complex	GO:0005524///GO:0003677///GO:0008301///GO:0003918///GO:0008094///GO:0003682///GO:0008144///GO:0019899///GO:0042826///GO:0000287///GO:0044822///GO:0008022///GO:0005515///GO:0046982///GO:0042803///GO:0005080///GO:0043130	GO:0006266///GO:0006265///GO:0006268///GO:0030263///GO:0006974///GO:0007059///GO:0040016///GO:0002244///GO:0044774///GO:0006312///GO:0043065///GO:0045870///GO:0045944///GO:0045070///GO:0016925///GO:0042752///GO:0000712///GO:0048511///GO:0000819	GO:0009330///colocalizes_with GO:0005814///GO:0000793///colocalizes_with GO:0000228///NOT GO:0009295///GO:0005730///NOT GO:0005730///GO:0005654///GO:0005654///GO:0005634///GO:0043234///colocalizes_with GO:0019035
209459_s_at	4-aminobutyrate aminotransferase	ABAT	16p13.2	0.000604863	0.0390839	(S)-3-amino-2-methylpropionate transaminase activity///contributes_to 4-aminobutyrate transaminase activity///4-aminobutyrate transaminase activity///iron-sulfur cluster binding///metal ion binding///protein homodimerization activity///pyridoxal phosphate binding///succinate-semialdehyde dehydrogenase binding	aging///behavioral response to cocaine///cerebellum development///copulation///exploration behavior///gamma-aminobutyric acid biosynthetic process///gamma-aminobutyric acid catabolic process///gamma-aminobutyric acid catabolic process///locomotory behavior///negative regulation of blood pressure///negative regulation of dopamine secretion///negative regulation of gamma-aminobutyric acid secretion…	4-aminobutyrate transaminase complex///extracellular exosome///mitochondrial matrix///mitochondrion///mitochondrion///mitochondrion///neuron projection	GO:0047298///contributes_to GO:0003867///GO:0003867///GO:0051536///GO:0046872///GO:0042803///GO:0030170///GO:0032145	GO:0007568///GO:0048148///GO:0021549///GO:0007620///GO:0035640///GO:0009449///GO:0009450///GO:0009450///GO:0007626///GO:0045776///GO:0033602///GO:0014053///GO:0090331///GO:0042135///GO:1904450///GO:0045964///GO:0031652///GO:0097151///GO:0032024///GO:1902722///GO:0070474///GO:0042493///GO:0045471///GO:0001666///GO:0010039///GO:0035094	GO:0032144///GO:0070062///GO:0005759///GO:0005739///GO:0005739///GO:0005739///GO:0043005
205935_at	forkhead box F1	FOXF1	16q24	0.00060572	0.0390839	DNA binding///RNA polymerase II regulatory region sequence-specific DNA binding///sequence-specific DNA binding///transcription factor activity, RNA polymerase II distal enhancer sequence-specific binding///transcriptional activator activity, RNA polymerase II transcription regulatory region sequence-specific binding	blood vessel development///branching involved in open tracheal system development///cardiac left ventricle morphogenesis///cellular response to cytokine stimulus///cellular response to organic cyclic compound///detection of wounding///determination of left/right symmetry///digestive tract development///ductus arteriosus closure///embryonic digestive tract morphogenesis///embryonic ectodermal dige…	nucleus///transcription factor complex	GO:0003677///GO:0000977///GO:0043565///GO:0003705///GO:0001228	GO:0001568///GO:0060446///GO:0003214///GO:0071345///GO:0071407///GO:0014822///GO:0007368///GO:0048565///GO:0097070///GO:0048557///GO:0048613///GO:0048617///GO:0003197///GO:0061030///GO:0060441///GO:0045198///GO:0030198///GO:0007507///GO:0001701///GO:0048371///GO:0048286///GO:0030324///GO:0060463///GO:0060426///GO:0090131///GO:0007494///GO:0001763///GO:0050728///GO:0043305///GO:0000122///GO:003101…	GO:0005634///GO:0005667
215256_x_at	Rho GTPase activating protein 33	ARHGAP33	19q13.12	0.0006059	0.0390839	GTPase activator activity///phosphatidylinositol binding///protein binding	positive regulation of GTPase activity///protein transport///regulation of small GTPase mediated signal transduction///signal transduction	cytosol	GO:0005096///GO:0035091///GO:0005515	GO:0043547///GO:0015031///GO:0051056///GO:0007165	GO:0005829
206014_at	actin like 6B	ACTL6B	7q22	0.000607814	0.0390839	structural constituent of cytoskeleton///transcription coactivator activity	chromatin organization///chromatin remodeling///covalent chromatin modification///cytoskeleton organization///regulation of transcription from RNA polymerase II promoter///spinal cord development///transcription, DNA-templated	SWI/SNF complex///SWI/SNF complex///nBAF complex///nucleolus///nucleus	GO:0005200///GO:0003713	GO:0006325///GO:0006338///GO:0016569///GO:0007010///GO:0006357///GO:0021510///GO:0006351	GO:0016514///GO:0016514///GO:0071565///GO:0005730///GO:0005634
204510_at	cell division cycle 7	CDC7	1p22	0.000609513	0.0390839	ATP binding///kinase activity///metal ion binding///protein binding///protein kinase activity///protein serine/threonine kinase activity	DNA replication///DNA replication initiation///G1/S transition of mitotic cell cycle///cell cycle phase transition///cell division///double-strand break repair via break-induced replication///peptidyl-serine phosphorylation///phagocytosis///positive regulation of G2/M transition of mitotic cell cycle///positive regulation of cell proliferation///positive regulation of nuclear cell cycle DNA repli…	cytoplasm///intercellular bridge///microtubule cytoskeleton///nucleoplasm///nucleoplasm///nucleus	GO:0005524///GO:0016301///GO:0046872///GO:0005515///GO:0004672///GO:0004674	GO:0006260///GO:0006270///GO:0000082///GO:0044770///GO:0051301///GO:0000727///GO:0018105///GO:0006909///GO:0010971///GO:0008284///GO:0010571///GO:0008360	GO:0005737///GO:0045171///GO:0015630///GO:0005654///GO:0005654///GO:0005634
220430_at	family with sequence similarity 110 member D	FAM110D	1p36.11	0.000609653	0.0390839
204859_s_at	apoptotic peptidase activating factor 1	APAF1	12q23	0.000610384	0.0390839	ADP binding///ATP binding///cysteine-type endopeptidase activator activity involved in apoptotic process///heat shock protein binding///identical protein binding///nucleotide binding///protein binding	activation of cysteine-type endopeptidase activity involved in apoptotic process///activation of cysteine-type endopeptidase activity involved in apoptotic process by cytochrome c///activation of cysteine-type endopeptidase activity involved in apoptotic process by cytochrome c///aging///apoptotic process///cardiac muscle cell apoptotic process///cell differentiation///cellular response to transf…	apoptosome///apoptosome///cytosol///extracellular exosome///nucleus	GO:0043531///GO:0005524///GO:0008656///GO:0031072///GO:0042802///GO:0000166///GO:0005515	GO:0006919///GO:0008635///GO:0008635///GO:0007568///GO:0006915///GO:0010659///GO:0030154///GO:0071560///GO:0030900///GO:0034349///GO:0097193///GO:0070059///GO:0007399///GO:0001843///GO:0051402///GO:0043065///GO:2001235///GO:0051260///GO:1902510///GO:0042981///GO:0072432///GO:0001666///GO:0007584	GO:0043293///GO:0043293///GO:0005829///GO:0070062///GO:0005634
210406_s_at	RAB6C-like///RAB6C, member RAS oncogene family///RAB6A, member RAS oncogene family	WTH3DI///RAB6C///RAB6A	2q21.1///2q21.1///11q13.3	0.000617955	0.0393499	GTP binding///GTPase activity///GTP binding///GTPase activity///myosin V binding///protein binding///protein domain specific binding	cell cycle process///intra-Golgi vesicle-mediated transport///regulation of centrosome duplication///response to drug///retrograde transport, endosome to Golgi///retrograde vesicle-mediated transport, Golgi to ER///small GTPase mediated signal transduction///antigen processing and presentation///early endosome to Golgi transport///minus-end-directed organelle transport along microtubule///peptidy…	Golgi apparatus///centrosome///cytosol///intracellular///nucleus///Golgi apparatus///Golgi membrane///cytoplasmic vesicle///cytosol///cytosol///endoplasmic reticulum membrane///endosome to plasma membrane transport vesicle///extracellular exosome///membrane///trans-Golgi network///trans-Golgi network membrane	GO:0005525///GO:0003924///GO:0005525///GO:0003924///GO:0031489///GO:0005515///GO:0019904	GO:0022402///GO:0006891///GO:0010824///GO:0042493///GO:0042147///GO:0006890///GO:0007264///GO:0019882///GO:0034498///GO:0072385///GO:0018125///GO:0034067///GO:0000042///GO:0006890///GO:0007264///GO:0016032	GO:0005794///GO:0005813///GO:0005829///GO:0005622///GO:0005634///GO:0005794///GO:0000139///GO:0031410///GO:0005829///GO:0005829///GO:0005789///GO:0070381///GO:0070062///GO:0016020///GO:0005802///GO:0032588
202611_s_at	mediator complex subunit 14	MED14	Xp11.4	0.00061807	0.0393499	RNA polymerase II transcription cofactor activity///ligand-dependent nuclear receptor transcription coactivator activity///protein binding///receptor activity///transcription coactivator activity///transcription cofactor activity///vitamin D receptor binding	androgen receptor signaling pathway///intracellular steroid hormone receptor signaling pathway///positive regulation of transcription from RNA polymerase II promoter///positive regulation of transcription, DNA-templated///regulation of transcription from RNA polymerase II promoter///stem cell population maintenance///transcription initiation from RNA polymerase II promoter///transcription initiat…	core mediator complex///mediator complex///membrane///nucleoplasm///nucleus	GO:0001104///GO:0030374///GO:0005515///GO:0004872///GO:0003713///GO:0003712///GO:0042809	GO:0030521///GO:0030518///GO:0045944///GO:0045893///GO:0006357///GO:0019827///GO:0006367///GO:0006367	GO:0070847///GO:0016592///GO:0016020///GO:0005654///GO:0005634
201748_s_at	scaffold attachment factor B	SAFB	19p13.3	0.000623076	0.0394506	chromatin binding///core promoter binding///double-stranded DNA binding///nucleotide binding///poly(A) RNA binding///protein binding///protein kinase binding///sequence-specific DNA binding	chromatin organization///growth///hormone metabolic process///intracellular estrogen receptor signaling pathway///positive regulation of transcription from RNA polymerase II promoter///regulation of mRNA processing///transcription, DNA-templated	nucleoplasm///nucleus	GO:0003682///GO:0001047///GO:0003690///GO:0000166///GO:0044822///GO:0005515///GO:0019901///GO:0043565	GO:0006325///GO:0040007///GO:0042445///GO:0030520///GO:0045944///GO:0050684///GO:0006351	GO:0005654///GO:0005634
222077_s_at	Rac GTPase activating protein 1	RACGAP1	12q13.12	0.000623777	0.0394506	GTPase activator activity///GTPase activator activity///GTPase activator activity///alpha-tubulin binding///beta-tubulin binding///gamma-tubulin binding///metal ion binding///microtubule binding///phosphatidylinositol-3,4,5-trisphosphate binding///protein binding///protein kinase binding	actomyosin contractile ring assembly///antigen processing and presentation of exogenous peptide antigen via MHC class II///embryo development///intracellular signal transduction///microtubule-based movement///mitotic cytokinesis///mitotic cytokinesis///mitotic spindle midzone assembly///neuroblast proliferation///positive regulation of GTPase activity///positive regulation of cytokinesis///positi…	acrosomal vesicle///centralspindlin complex///cleavage furrow///cytoplasm///cytosol///extracellular exosome///extrinsic component of cytoplasmic side of plasma membrane///microtubule///midbody///mitotic spindle///mitotic spindle///nucleoplasm///nucleus///spindle midzone	GO:0005096///GO:0005096///GO:0005096///GO:0043014///GO:0048487///GO:0043015///GO:0046872///GO:0008017///GO:0005547///GO:0005515///GO:0019901	GO:0000915///GO:0019886///GO:0009790///GO:0035556///GO:0007018///GO:0000281///GO:0000281///GO:0051256///GO:0007405///GO:0043547///GO:0032467///GO:0032467///GO:0051988///GO:0051056///GO:0006890///GO:0007283///GO:0008272	GO:0001669///GO:0097149///GO:0032154///GO:0005737///GO:0005829///GO:0070062///GO:0031234///GO:0005874///GO:0030496///GO:0072686///GO:0072686///GO:0005654///GO:0005634///GO:0051233
202276_at	split hand/foot malformation (ectrodactyly) type 1	SHFM1	7q21.3	0.000629068	0.0394506	protein binding	double-strand break repair via homologous recombination///mRNA export from nucleus///proteasome assembly///proteolysis	colocalizes_with integrator complex///proteasome complex///proteasome regulatory particle, lid subcomplex	GO:0005515	GO:0000724///GO:0006406///GO:0043248///GO:0006508	colocalizes_with GO:0032039///GO:0000502///GO:0008541
210384_at	protein arginine methyltransferase 2	PRMT2	21q22.3	0.000633302	0.0394506	androgen receptor binding///estrogen receptor binding///estrogen receptor binding///histone methyltransferase activity///histone-arginine N-methyltransferase activity///histone-arginine N-methyltransferase activity///peroxisome proliferator activated receptor binding///progesterone receptor binding///protein binding///protein homodimerization activity///protein-arginine N-methyltransferase activi…	developmental cell growth///histone arginine methylation///histone methylation///histone methylation///negative regulation of G1/S transition of mitotic cell cycle///negative regulation of NF-kappaB transcription factor activity///negative regulation of transcription, DNA-templated///peptidyl-arginine methylation, to asymmetrical-dimethyl arginine///positive regulation of apoptotic process///posi…	colocalizes_with Rb-E2F complex///cytoplasm///cytosol///nucleolus///nucleoplasm///nucleus	GO:0050681///GO:0030331///GO:0030331///GO:0042054///GO:0008469///GO:0008469///GO:0042975///GO:0033142///GO:0005515///GO:0042803///GO:0016274///GO:0035242///GO:0042974///GO:0004871///GO:0046966///GO:0003713	GO:0048588///GO:0034969///GO:0016571///GO:0016571///GO:2000134///GO:0032088///GO:0045892///GO:0019919///GO:0043065///GO:0045893///GO:0006479///GO:0060765///GO:0007165	colocalizes_with GO:0035189///GO:0005737///GO:0005829///GO:0005730///GO:0005654///GO:0005634
32088_at	basic leucine zipper nuclear factor 1	BLZF1	1q24	0.000635301	0.0394506	DNA binding///enzyme binding///protein binding///transcription factor activity, sequence-specific DNA binding///ubiquitin protein ligase binding	Golgi organization///Golgi to plasma membrane protein transport///cell proliferation///regulation of cell growth///regulation of transcription from RNA polymerase II promoter///vesicle-mediated transport	Golgi lumen///Golgi membrane///Golgi membrane///cytoplasm///nucleoplasm///NOT nucleus///nucleus	GO:0003677///GO:0019899///GO:0005515///GO:0003700///GO:0031625	GO:0007030///GO:0043001///GO:0008283///GO:0001558///GO:0006357///GO:0016192	GO:0005796///GO:0000139///GO:0000139///GO:0005737///GO:0005654///NOT GO:0005634///GO:0005634
215887_at	zinc finger protein 277	ZNF277	7q31.1	0.000635337	0.0394506	RNA polymerase II core promoter sequence-specific DNA binding///metal ion binding	cellular response to hydrogen peroxide///regulation of cellular senescence///regulation of transcription, DNA-templated///transcription, DNA-templated	nucleus	GO:0000979///GO:0046872	GO:0070301///GO:2000772///GO:0006355///GO:0006351	GO:0005634
212295_s_at	solute carrier family 7 member 1	SLC7A1	13q12.3	0.000636077	0.0394506	L-lysine transmembrane transporter activity///L-ornithine transmembrane transporter activity///amino acid transmembrane transporter activity///antiporter activity///arginine transmembrane transporter activity///protein binding	L-lysine transmembrane transport///L-ornithine transmembrane transport///amino acid transport///arginine transmembrane transport///arginine transport///transport	integral component of plasma membrane///membrane///plasma membrane	GO:0015189///GO:0000064///GO:0015171///GO:0015297///GO:0015181///GO:0005515	GO:1903401///GO:1903352///GO:0006865///GO:1903826///GO:0015809///GO:0006810	GO:0005887///GO:0016020///GO:0005886
211060_x_at	glycosylphosphatidylinositol anchor attachment 1	GPAA1	8q24.3	0.000636702	0.0394506	contributes_to GPI anchor binding///contributes_to GPI-anchor transamidase activity///protein binding///tubulin binding	attachment of GPI anchor to protein///attachment of GPI anchor to protein///protein complex assembly///protein retention in ER lumen	GPI-anchor transamidase complex///endoplasmic reticulum membrane///membrane	contributes_to GO:0034235///contributes_to GO:0003923///GO:0005515///GO:0015631	GO:0016255///GO:0016255///GO:0006461///GO:0006621	GO:0042765///GO:0005789///GO:0016020
212038_s_at	voltage dependent anion channel 1	VDAC1	5q31	0.000636991	0.0394506	ion channel binding///porin activity///protein binding///protein complex binding///protein kinase binding///voltage-gated anion channel activity///voltage-gated anion channel activity	anion transmembrane transport///anion transport///apoptotic process///apoptotic process///behavioral fear response///epithelial cell differentiation///learning///macroautophagy///mitochondrial calcium ion transport///negative regulation of reactive oxygen species metabolic process///neuron-neuron synaptic transmission///regulation of anion transmembrane transport///regulation of mitophagy///viral…	extracellular exosome///membrane///membrane raft///mitochondrial inner membrane///mitochondrial nucleoid///mitochondrial outer membrane///mitochondrial outer membrane///mitochondrion///myelin sheath///nucleus///plasma membrane///pore complex///synaptic vesicle	GO:0044325///GO:0015288///GO:0005515///GO:0032403///GO:0019901///GO:0008308///GO:0008308	GO:0098656///GO:0006820///GO:0006915///GO:0006915///GO:0001662///GO:0030855///GO:0007612///GO:0016236///GO:0006851///GO:2000378///GO:0007270///GO:1903959///GO:1903146///GO:0016032	GO:0070062///GO:0016020///GO:0045121///GO:0005743///GO:0042645///GO:0005741///GO:0005741///GO:0005739///GO:0043209///GO:0005634///GO:0005886///GO:0046930///GO:0008021
201944_at	hexosaminidase subunit beta	HEXB	5q13	0.000637357	0.0394506	acetylglucosaminyltransferase activity///beta-N-acetylhexosaminidase activity///protein heterodimerization activity///protein homodimerization activity	astrocyte cell migration///cellular calcium ion homeostasis///cellular protein metabolic process///chondroitin sulfate catabolic process///ganglioside catabolic process///glycosphingolipid metabolic process///hyaluronan catabolic process///keratan sulfate catabolic process///lipid storage///locomotory behavior///lysosome organization///male courtship behavior///myelination///neuromuscular process…	acrosomal vesicle///azurophil granule///extracellular exosome///lysosomal lumen///membrane	GO:0008375///GO:0004563///GO:0046982///GO:0042803	GO:0043615///GO:0006874///GO:0044267///GO:0030207///GO:0006689///GO:0006687///GO:0030214///GO:0042340///GO:0019915///GO:0007626///GO:0007040///GO:0008049///GO:0042552///GO:0050885///GO:0009313///GO:0048477///GO:0007341///GO:0008654///GO:0045944///GO:0008360///GO:0007605///GO:0001501	GO:0001669///GO:0042582///GO:0070062///GO:0043202///GO:0016020
218772_x_at	transmembrane protein 38B	TMEM38B	9q31.2	0.00064319	0.0397014	potassium channel activity	potassium ion transmembrane transport	integral component of membrane///nuclear membrane///nucleus///sarcoplasmic reticulum membrane	GO:0005267	GO:0071805	GO:0016021///GO:0031965///GO:0005634///GO:0033017
203351_s_at	origin recognition complex subunit 4	ORC4	2q22-q23	0.000646533	0.0397975	ATP binding///DNA replication origin binding///nucleotide binding///protein binding	DNA replication///DNA replication initiation///G1/S transition of mitotic cell cycle	actin cytoskeleton///cytoplasm///nuclear chromosome, telomeric region///colocalizes_with nuclear chromosome, telomeric region///nuclear origin of replication recognition complex///nucleolus///nucleoplasm///nucleoplasm///nucleus///origin recognition complex	GO:0005524///GO:0003688///GO:0000166///GO:0005515	GO:0006260///GO:0006270///GO:0000082	GO:0015629///GO:0005737///GO:0000784///colocalizes_with GO:0000784///GO:0005664///GO:0005730///GO:0005654///GO:0005654///GO:0005634///GO:0000808
201080_at	phosphatidylinositol-5-phosphate 4-kinase type 2 beta	PIP4K2B	17q12	0.000650979	0.0399301	1-phosphatidylinositol-3-phosphate 4-kinase activity///1-phosphatidylinositol-4-phosphate 5-kinase activity///1-phosphatidylinositol-5-phosphate 4-kinase activity///ATP binding///protein binding///receptor signaling protein activity	cell surface receptor signaling pathway///phosphatidylinositol biosynthetic process///phosphatidylinositol phosphorylation///positive regulation of autophagosome assembly///regulation of autophagy///regulation of phosphatidylinositol 3-kinase signaling	autophagosome///cytosol///endoplasmic reticulum membrane///nucleoplasm///plasma membrane	GO:0052811///GO:0016308///GO:0016309///GO:0005524///GO:0005515///GO:0005057	GO:0007166///GO:0006661///GO:0046854///GO:2000786///GO:0010506///GO:0014066	GO:0005776///GO:0005829///GO:0005789///GO:0005654///GO:0005886
202123_s_at	ABL proto-oncogene 1, non-receptor tyrosine kinase	ABL1	9q34.1	0.000652271	0.0399301	ATP binding///DNA binding///SH3 domain binding///actin filament binding///actin monomer binding///magnesium ion binding///manganese ion binding///mitogen-activated protein kinase binding///nicotinate-nucleotide adenylyltransferase activity///non-membrane spanning protein tyrosine kinase activity///proline-rich region binding///proline-rich region binding///protein C-terminus binding///protein bin…	B cell proliferation involved in immune response///B cell receptor signaling pathway///B-1 B cell homeostasis///Bergmann glial cell differentiation///DNA damage induced protein phosphorylation///Fc-gamma receptor signaling pathway involved in phagocytosis///actin cytoskeleton organization///actin filament branching///activated T cell proliferation///activation of protein kinase C activity///alpha…	actin cytoskeleton///cell leading edge///cytoplasm///cytosol///cytosol///extrinsic component of cytoplasmic side of plasma membrane///mitochondrion///nuclear membrane///nucleolus///nucleoplasm///nucleoplasm///nucleus///nucleus///nucleus///perinuclear region of cytoplasm	GO:0005524///GO:0003677///GO:0017124///GO:0051015///GO:0003785///GO:0000287///GO:0030145///GO:0051019///GO:0004515///GO:0004715///GO:0070064///GO:0070064///GO:0008022///GO:0005515///GO:0005080///GO:0004672///GO:0004713///GO:0004713///GO:0004713///GO:0004713///NOT GO:0005102///GO:0019905	GO:0002322///GO:0050853///GO:0001922///GO:0060020///GO:0006975///GO:0038096///GO:0030036///GO:0090135///GO:0050798///GO:1990051///GO:0046632///GO:0006914///GO:0007050///GO:0006464///GO:0006974///GO:1903351///GO:0070301///GO:0071222///GO:0034599///GO:0021587///GO:0048668///GO:0007173///GO:0045184///GO:0045087///GO:0008630///GO:0030035///GO:0006298///GO:0051882///GO:0007067///GO:0030514///GO:007037…	GO:0015629///GO:0031252///GO:0005737///GO:0005829///GO:0005829///GO:0031234///GO:0005739///GO:0031965///GO:0005730///GO:0005654///GO:0005654///GO:0005634///GO:0005634///GO:0005634///GO:0048471
200821_at	lysosomal associated membrane protein 2	LAMP2	Xq24	0.000654357	0.0399481	enzyme binding///protein binding///protein domain specific binding	chaperone-mediated autophagy///muscle cell cellular homeostasis///platelet degranulation///protein import///protein stabilization///regulation of protein stability	extracellular exosome///extracellular space///integral component of membrane///late endosome///late endosome membrane///lysosomal lumen///lysosomal membrane///lysosome///membrane///colocalizes_with membrane microdomain///phagocytic vesicle membrane///plasma membrane///platelet dense granule membrane///platelet dense granule membrane	GO:0019899///GO:0005515///GO:0019904	GO:0061684///GO:0046716///GO:0002576///GO:0017038///GO:0050821///GO:0031647	GO:0070062///GO:0005615///GO:0016021///GO:0005770///GO:0031902///GO:0043202///GO:0005765///GO:0005764///GO:0016020///colocalizes_with GO:0098857///GO:0030670///GO:0005886///GO:0031088///GO:0031088
201355_s_at	bromodomain adjacent to zinc finger domain 2A	BAZ2A	12q13.3	0.000662424	0.0401442	RNA binding///RNA polymerase I CORE element sequence-specific DNA binding///histone binding///ligand-dependent nuclear receptor binding///lysine-acetylated histone binding///protein binding///zinc ion binding	DNA methylation///chromatin remodeling///chromatin silencing at rDNA///histone deacetylation///regulation of transcription, DNA-templated///transcription, DNA-templated	chromatin silencing complex///cytoplasm///nucleolus///nucleoplasm///rDNA heterochromatin	GO:0003723///GO:0001164///GO:0042393///GO:0016922///GO:0070577///GO:0005515///GO:0008270	GO:0006306///GO:0006338///GO:0000183///GO:0016575///GO:0006355///GO:0006351	GO:0005677///GO:0005737///GO:0005730///GO:0005654///GO:0033553
204176_at	kelch like family member 20	KLHL20	1q25.1	0.000663559	0.0401442	actin binding///interferon-gamma binding///protein binding///ubiquitin-protein transferase activity///contributes_to ubiquitin-protein transferase activity	Golgi to endosome transport///cytoskeleton organization///negative regulation of apoptotic process///proteasome-mediated ubiquitin-dependent protein catabolic process///protein K33-linked ubiquitination///protein transport///protein ubiquitination///protein ubiquitination involved in ubiquitin-dependent protein catabolic process///response to interferon-alpha	Cul3-RING ubiquitin ligase complex///Golgi apparatus///PML body///actin cytoskeleton///axon///cytoplasm///cytosol///dendrite///perinuclear region of cytoplasm///trans-Golgi network	GO:0003779///GO:0019964///GO:0005515///GO:0004842///contributes_to GO:0004842	GO:0006895///GO:0007010///GO:0043066///GO:0043161///GO:1990390///GO:0015031///GO:0016567///GO:0042787///GO:0035455	GO:0031463///GO:0005794///GO:0016605///GO:0015629///GO:0030424///GO:0005737///GO:0005829///GO:0030425///GO:0048471///GO:0005802
218902_at	notch 1	NOTCH1	9q34.3	0.000663944	0.0401442	Notch binding///calcium ion binding///chromatin DNA binding///core promoter binding///enzyme binding///enzyme inhibitor activity///protein binding///protein heterodimerization activity///receptor activity///sequence-specific DNA binding///transcription factor activity, sequence-specific DNA binding///transcriptional activator activity, RNA polymerase II transcription factor binding	Notch signaling involved in heart development///Notch signaling pathway///Notch signaling pathway///Notch signaling pathway involved in regulation of secondary heart field cardioblast proliferation///aortic valve morphogenesis///apoptotic process involved in embryonic digit morphogenesis///arterial endothelial cell differentiation///astrocyte differentiation///atrioventricular node development///…	Golgi membrane///MAML1-RBP-Jkappa- ICN1 complex///acrosomal vesicle///adherens junction///apical plasma membrane///cell surface///cytosol///endoplasmic reticulum membrane///extracellular region///integral component of membrane///nucleoplasm///nucleus///nucleus///plasma membrane///receptor complex	GO:0005112///GO:0005509///GO:0031490///GO:0001047///GO:0019899///GO:0004857///GO:0005515///GO:0046982///GO:0004872///GO:0043565///GO:0003700///GO:0001190	GO:0061314///GO:0007219///GO:0007219///GO:0003270///GO:0003180///GO:1902263///GO:0060842///GO:0048708///GO:0003162///GO:0003181///GO:0009912///GO:0007409///GO:0048754///GO:0003209///GO:0003207///GO:0060317///GO:0003214///GO:0060038///GO:0055008///GO:0003213///GO:0003219///GO:0060411///GO:0060948///GO:0003208///GO:0021515///GO:0001708///GO:0003273///GO:0071372///GO:0035924///GO:0060271///GO:007204…	GO:0000139///GO:0002193///GO:0001669///GO:0005912///GO:0016324///GO:0009986///GO:0005829///GO:0005789///GO:0005576///GO:0016021///GO:0005654///GO:0005634///GO:0005634///GO:0005886///GO:0043235
217191_x_at				0.000664891	0.0401442
208374_s_at	capping actin protein of muscle Z-line alpha subunit 1	CAPZA1	1p13.2	0.000666578	0.0401442	actin binding///cadherin binding involved in cell-cell adhesion///protein binding	barbed-end actin filament capping///blood coagulation///cell-cell adhesion///innate immune response///movement of cell or subcellular component///protein complex assembly	F-actin capping protein complex///WASH complex///actin cytoskeleton///cell-cell adherens junction///cytoskeleton///cytosol///extracellular exosome///extracellular region	GO:0003779///GO:0098641///GO:0005515	GO:0051016///GO:0007596///GO:0098609///GO:0045087///GO:0006928///GO:0006461	GO:0008290///GO:0071203///GO:0015629///GO:0005913///GO:0005856///GO:0005829///GO:0070062///GO:0005576
221629_x_at	HGH1 homolog	HGH1	8q24.3	0.000670004	0.0402417	molecular_function	biological_process	cellular_component	GO:0003674	GO:0008150	GO:0005575
218502_s_at	transcriptional repressor GATA binding 1	TRPS1	8q24.12	0.00068428	0.0409888	RNA polymerase II regulatory region sequence-specific DNA binding///RNA polymerase II transcription factor binding///chromatin binding///protein binding///transcription factor activity, sequence-specific DNA binding///transcriptional activator activity, RNA polymerase II transcription regulatory region sequence-specific binding///zinc ion binding	NLS-bearing protein import into nucleus///anatomical structure formation involved in morphogenesis///cell development///cell fate commitment///digestive tract development///heart development///negative regulation of transcription from RNA polymerase II promoter///organ morphogenesis///positive regulation of transcription from RNA polymerase II promoter///regulation of chondrocyte differentiation/…	nuclear chromatin///nucleoplasm///nucleus///transcription factor complex	GO:0000977///GO:0001085///GO:0003682///GO:0005515///GO:0003700///GO:0001228///GO:0008270	GO:0006607///GO:0048646///GO:0048468///GO:0045165///GO:0048565///GO:0007507///GO:0000122///GO:0009887///GO:0045944///GO:0032330///GO:0001501///GO:0009888///GO:0006366	GO:0000790///GO:0005654///GO:0005634///GO:0005667
216473_x_at	double homeobox 4 like 24///D4Z4 binding element transcript (non-protein coding)///double homeobox protein 4-like///double homeobox 4///double homeobox protein 4-like protein 2-like///double homeobox 4 like 2///double homeobox 4 like 3///double homeobox 4 like 5///double homeobox 4 like 6///double homeobox 4 like 7///double homeobox protein 4-like protein 4-like///double homeobox 4 like 4///doubl…	DUX4L24///DBET///LOC100291626///DUX4///LOC100288289///DUX4L2///DUX4L3///DUX4L5///DUX4L6///DUX4L7///LOC652301///DUX4L4///DUX4L8///DUX4L1	4q35////////////4q35.2///4q35.2///4q35.2///4q35.2///4q35.2//////4q35.2///4q35.2///4q35	0.000689942	0.0412171	protein binding///transcription regulatory region sequence-specific DNA binding	apoptotic process///negative regulation of G0 to G1 transition///negative regulation of cell proliferation///positive regulation of transcription from RNA polymerase II promoter///transcription, DNA-templated	nuclear membrane///nucleoplasm///nucleus	GO:0005515///GO:0000976	GO:0006915///GO:0070317///GO:0008285///GO:0045944///GO:0006351	GO:0031965///GO:0005654///GO:0005634
218350_s_at	geminin, DNA replication inhibitor	GMNN	6p22.3	0.000694086	0.0413321	histone deacetylase binding///protein binding///repressing transcription factor binding///transcription corepressor activity	cell cycle///negative regulation of DNA replication///negative regulation of cell cycle///negative regulation of transcription, DNA-templated///organ morphogenesis///protein complex assembly	cytoplasm///cytosol///nucleoplasm///nucleus	GO:0042826///GO:0005515///GO:0070491///GO:0003714	GO:0007049///GO:0008156///GO:0045786///GO:0045892///GO:0009887///GO:0006461	GO:0005737///GO:0005829///GO:0005654///GO:0005634
203206_at	family with sequence similarity 53 member B	FAM53B	10q26.13	0.000695578	0.0413321	molecular_function	biological_process	cellular_component	GO:0003674	GO:0008150	GO:0005575
201350_at	flotillin 2	FLOT2	17q11.2	0.000700365	0.0415059	ionotropic glutamate receptor binding///protease binding///protein binding///protein heterodimerization activity	cell adhesion///chemical synaptic transmission///epidermis development///establishment of protein localization to plasma membrane///membrane raft assembly///negative regulation of amyloid precursor protein catabolic process///negative regulation of gene expression///positive regulation of establishment of T cell polarity///protein localization to plasma membrane raft///protein stabilization///NOT…	acrosomal membrane///NOT apical plasma membrane///basolateral plasma membrane///caveola///cell-cell adherens junction///cell-cell contact zone///colocalizes_with cortical actin cytoskeleton///cytoplasmic vesicle///endocytic vesicle///endosome///extracellular exosome///flotillin complex///focal adhesion///lamellipodium///membrane///perinuclear region of cytoplasm///plasma membrane///plasma membran…	GO:0035255///GO:0002020///GO:0005515///GO:0046982	GO:0007155///GO:0007268///GO:0008544///GO:0090002///GO:0001765///GO:1902992///GO:0010629///GO:1903905///GO:0044860///GO:0050821///NOT GO:0034114///GO:0045661///NOT GO:0034139	GO:0002080///NOT GO:0016324///GO:0016323///GO:0005901///GO:0005913///GO:0044291///colocalizes_with GO:0030864///GO:0031410///GO:0030139///GO:0005768///GO:0070062///GO:0016600///GO:0005925///GO:0030027///GO:0016020///GO:0048471///GO:0005886///GO:0005886///GO:0001931///GO:0031982
218311_at	mitogen-activated protein kinase kinase kinase kinase 3	MAP4K3	2p22.1	0.000703474	0.0415796	ATP binding///MAP kinase kinase kinase kinase activity///protein binding///protein kinase activity///protein serine/threonine kinase activity///receptor signaling protein serine/threonine kinase activity	JNK cascade///activation of MAPKKK activity///intracellular signal transduction///protein phosphorylation///response to UV///response to tumor necrosis factor	cytoplasm	GO:0005524///GO:0008349///GO:0005515///GO:0004672///GO:0004674///GO:0004702	GO:0007254///GO:0000185///GO:0035556///GO:0006468///GO:0009411///GO:0034612	GO:0005737
204213_at	polymeric immunoglobulin receptor	PIGR	1q31-q41	0.0007096	0.0417009	polymeric immunoglobulin receptor activity	Fc receptor signaling pathway///detection of chemical stimulus involved in sensory perception of bitter taste///epidermal growth factor receptor signaling pathway///immunoglobulin transcytosis in epithelial cells mediated by polymeric immunoglobulin receptor///receptor clustering///retina homeostasis	extracellular exosome///extracellular space///integral component of plasma membrane///plasma membrane///receptor complex	GO:0001792	GO:0038093///GO:0001580///GO:0007173///GO:0002415///GO:0043113///GO:0001895	GO:0070062///GO:0005615///GO:0005887///GO:0005886///GO:0043235
213181_s_at	molybdenum cofactor synthesis 1	MOCS1	6p21.3	0.000710383	0.0417009	4 iron, 4 sulfur cluster binding///GTP binding///cyclic pyranopterin monophosphate synthase activity///metal ion binding	Mo-molybdopterin cofactor biosynthetic process///Mo-molybdopterin cofactor biosynthetic process///molybdopterin cofactor biosynthetic process	cytosol///molybdopterin synthase complex///nucleus	GO:0051539///GO:0005525///GO:0061597///GO:0046872	GO:0006777///GO:0006777///GO:0032324	GO:0005829///GO:0019008///GO:0005634
209194_at	centrin 2	CETN2	Xq28	0.000713451	0.0417009	G-protein beta/gamma-subunit complex binding///calcium ion binding///heterotrimeric G-protein binding///microtubule binding///protein binding	G2/M transition of mitotic cell cycle///cell division///centriole replication///global genome nucleotide-excision repair///mitotic nuclear division///nucleotide-excision repair///nucleotide-excision repair, DNA damage recognition///nucleotide-excision repair, DNA duplex unwinding///nucleotide-excision repair, preincision complex assembly///protein sumoylation///regulation of cytokinesis///spermat…	XPC complex///centriole///centrosome///centrosome///ciliary basal body///cytosol///intracellular///nucleoplasm///photoreceptor connecting cilium	GO:0031683///GO:0005509///GO:0032795///GO:0008017///GO:0005515	GO:0000086///GO:0051301///GO:0007099///GO:0070911///GO:0007067///GO:0006289///GO:0000715///GO:0000717///GO:0006294///GO:0016925///GO:0032465///GO:0007283	GO:0071942///GO:0005814///GO:0005813///GO:0005813///GO:0036064///GO:0005829///GO:0005622///GO:0005654///GO:0032391
218782_s_at	ATPase family, AAA domain containing 2	ATAD2	8q24.13	0.00071356	0.0417009	ATP binding///ATPase activity///chromatin binding///histone binding	chromatin modification///negative regulation of chromatin silencing///positive regulation of transcription from RNA polymerase II promoter///positive regulation of transcription, DNA-templated///transcription, DNA-templated	extracellular exosome///nucleoplasm///nucleus	GO:0005524///GO:0016887///GO:0003682///GO:0042393	GO:0016568///GO:0031936///GO:0045944///GO:0045893///GO:0006351	GO:0070062///GO:0005654///GO:0005634
206742_at	PIR-FIGF readthrough///c-fos induced growth factor	PIR-FIGF///FIGF	Xp22///Xp22.31	0.000714884	0.0417009	chemoattractant activity///growth factor activity///platelet-derived growth factor receptor binding///protein binding///protein homodimerization activity///vascular endothelial growth factor receptor 3 binding///vascular endothelial growth factor receptor binding	angiogenesis///cell proliferation///dopaminergic neuron differentiation///induction of positive chemotaxis///platelet degranulation///positive chemotaxis///positive regulation of cell division///positive regulation of cell proliferation///positive regulation of interleukin-6 production///positive regulation of mast cell chemotaxis///regulation of vascular endothelial growth factor receptor signal…	extracellular region///extracellular space///membrane///platelet alpha granule lumen	GO:0042056///GO:0008083///GO:0005161///GO:0005515///GO:0042803///GO:0043185///GO:0005172	GO:0001525///GO:0008283///GO:0071542///GO:0050930///GO:0002576///GO:0050918///GO:0051781///GO:0008284///GO:0032755///GO:0060754///GO:0030947///GO:0001666///GO:0070555///GO:0048010	GO:0005576///GO:0005615///GO:0016020///GO:0031093
201500_s_at	protein phosphatase 1 regulatory inhibitor subunit 11	PPP1R11	6p21.3	0.000725105	0.0421867	protein binding///protein serine/threonine phosphatase inhibitor activity	negative regulation of phosphoprotein phosphatase activity	cytoplasm///nucleus///protein phosphatase type 1 complex	GO:0005515///GO:0004865	GO:0032515	GO:0005737///GO:0005634///GO:0000164
213658_at				0.000730882	0.0422266
216554_s_at	enolase 1	ENO1	1p36.2	0.000731152	0.0422266	DNA binding///GTPase binding///cadherin binding involved in cell-cell adhesion///magnesium ion binding///phosphopyruvate hydratase activity///poly(A) RNA binding///protein binding///protein heterodimerization activity///transcription corepressor activity///transcription factor activity, sequence-specific DNA binding	canonical glycolysis///cell-cell adhesion///gluconeogenesis///in utero embryonic development///negative regulation of cell growth///negative regulation of transcription from RNA polymerase II promoter///negative regulation of transcription, DNA-templated///negative regulation of transcription, DNA-templated///positive regulation of binding///response to virus///transcription, DNA-templated	M band///cell-cell adherens junction///cytoplasm///cytosol///extracellular exosome///extracellular space///extrinsic component of plasma membrane///membrane///myelin sheath///nucleus///nucleus///phosphopyruvate hydratase complex	GO:0003677///GO:0051020///GO:0098641///GO:0000287///GO:0004634///GO:0044822///GO:0005515///GO:0046982///GO:0003714///GO:0003700	GO:0061621///GO:0098609///GO:0006094///GO:0001701///GO:0030308///GO:0000122///GO:0045892///GO:0045892///GO:0051099///GO:0009615///GO:0006351	GO:0031430///GO:0005913///GO:0005737///GO:0005829///GO:0070062///GO:0005615///GO:0019897///GO:0016020///GO:0043209///GO:0005634///GO:0005634///GO:0000015
219513_s_at	SH2 domain containing 3A	SH2D3A	19p13.3	0.000734016	0.0422266	SH3/SH2 adaptor activity///guanyl-nucleotide exchange factor activity///protein binding	JNK cascade///positive regulation of GTPase activity///positive regulation of signal transduction///small GTPase mediated signal transduction	intracellular	GO:0005070///GO:0005085///GO:0005515	GO:0007254///GO:0043547///GO:0009967///GO:0007264	GO:0005622
209891_at	SPC25, NDC80 kinetochore complex component	SPC25	2q31.1	0.000735238	0.0422266	protein binding	cell division///chromosome segregation///mitotic nuclear division///mitotic spindle organization///sister chromatid cohesion	Ndc80 complex///condensed chromosome kinetochore///cytosol///nucleus	GO:0005515	GO:0051301///GO:0007059///GO:0007067///GO:0007052///GO:0007062	GO:0031262///GO:0000777///GO:0005829///GO:0005634
204104_at	small nuclear RNA activating complex polypeptide 2	SNAPC2	19p13	0.000735265	0.0422266	transcription factor activity, sequence-specific DNA binding	regulation of transcription, DNA-templated///snRNA transcription///snRNA transcription from RNA polymerase II promoter///transcription from RNA polymerase II promoter///transcription from RNA polymerase III promoter	cytoplasm///nucleoplasm///nucleus	GO:0003700	GO:0006355///GO:0009301///GO:0042795///GO:0006366///GO:0006383	GO:0005737///GO:0005654///GO:0005634
204686_at	insulin receptor substrate 1	IRS1	2q36	0.000740583	0.0424227	1-phosphatidylinositol-3-kinase activity///Ras guanyl-nucleotide exchange factor activity///SH2 domain binding///insulin receptor binding///insulin-like growth factor receptor binding///phosphatidylinositol 3-kinase binding///phosphatidylinositol 3-kinase binding///phosphatidylinositol-4,5-bisphosphate 3-kinase activity///protein binding///protein kinase C binding///signal transducer activity///t…	MAPK cascade///cellular response to insulin stimulus///glucose homeostasis///insulin receptor signaling pathway///insulin receptor signaling pathway///insulin receptor signaling pathway///insulin-like growth factor receptor signaling pathway///negative regulation of insulin receptor signaling pathway///negative regulation of insulin secretion///phosphatidylinositol 3-kinase signaling///phosphatid…	caveola///cytoplasm///cytosol///cytosol///insulin receptor complex///intracellular membrane-bounded organelle///nucleus///plasma membrane	GO:0016303///GO:0005088///GO:0042169///GO:0005158///GO:0005159///GO:0043548///GO:0043548///GO:0046934///GO:0005515///GO:0005080///GO:0004871///GO:0005068	GO:0000165///GO:0032869///GO:0042593///GO:0008286///GO:0008286///GO:0008286///GO:0048009///GO:0046627///GO:0046676///GO:0014065///GO:0046854///GO:0036092///GO:0048015///GO:0043547///GO:0008284///GO:0032000///GO:0046326///GO:2001275///GO:0010907///GO:0045725///GO:0045725///GO:0046628///GO:0043552///GO:0014066///GO:0032868///GO:0043434///GO:0007165	GO:0005901///GO:0005737///GO:0005829///GO:0005829///GO:0005899///GO:0043231///GO:0005634///GO:0005886
202503_s_at	KIAA0101	KIAA0101	15q22.31	0.000743612	0.0424869	chromatin binding///protein binding	DNA replication///cellular response to DNA damage stimulus///centrosome organization///regulation of cell cycle///response to UV///translesion synthesis///translesion synthesis	cytoplasm///nucleoplasm///nucleus///perinuclear region of cytoplasm	GO:0003682///GO:0005515	GO:0006260///GO:0006974///GO:0051297///GO:0051726///GO:0009411///GO:0019985///GO:0019985	GO:0005737///GO:0005654///GO:0005634///GO:0048471
216788_at	zinc finger protein 443	ZNF443	19p13.2	0.000750982	0.0427983	DNA binding///metal ion binding	apoptotic process///regulation of transcription, DNA-templated///response to stress///transcription, DNA-templated	nucleus	GO:0003677///GO:0046872	GO:0006915///GO:0006355///GO:0006950///GO:0006351	GO:0005634
213919_at	DnaJ heat shock protein family (Hsp40) member C4	DNAJC4	11q13	0.000770083	0.0434212	protein binding///unfolded protein binding	protein folding///response to unfolded protein	integral component of membrane///membrane	GO:0005515///GO:0051082	GO:0006457///GO:0006986	GO:0016021///GO:0016020
218196_at	osteopetrosis associated transmembrane protein 1	OSTM1	6q21	0.00077029	0.0434212		ion transmembrane transport///osteoclast differentiation	cytoplasm///cytosol///integral component of membrane///intracellular membrane-bounded organelle///lysosomal membrane///nucleus		GO:0034220///GO:0030316	GO:0005737///GO:0005829///GO:0016021///GO:0043231///GO:0005765///GO:0005634
204444_at	kinesin family member 11	KIF11	10q24.1	0.000770366	0.0434212	ATP binding///ATP-dependent microtubule motor activity, plus-end-directed///microtubule binding///microtubule motor activity///protein complex binding///protein kinase binding	antigen processing and presentation of exogenous peptide antigen via MHC class II///cell division///chromosome segregation///microtubule-based movement///microtubule-based movement///mitotic centrosome separation///mitotic nuclear division///mitotic spindle assembly///mitotic spindle assembly///mitotic spindle organization///regulation of mitotic centrosome separation///retrograde vesicle-mediate…	cytoplasm///cytosol///kinesin complex///membrane///microtubule///spindle///colocalizes_with spindle microtubule///colocalizes_with spindle pole	GO:0005524///GO:0008574///GO:0008017///GO:0003777///GO:0032403///GO:0019901	GO:0019886///GO:0051301///GO:0007059///GO:0007018///GO:0007018///GO:0007100///GO:0007067///GO:0090307///GO:0090307///GO:0007052///GO:0046602///GO:0006890///GO:0007051	GO:0005737///GO:0005829///GO:0005871///GO:0016020///GO:0005874///GO:0005819///colocalizes_with GO:0005876///colocalizes_with GO:0000922
206590_x_at	dopamine receptor D2	DRD2	11q23	0.000771632	0.0434212	NOT adrenergic receptor activity///dopamine binding///dopamine neurotransmitter receptor activity, coupled via Gi/Go///drug binding///identical protein binding///ionotropic glutamate receptor binding///protein binding///protein heterodimerization activity///protein homodimerization activity	G-protein coupled receptor internalization///Wnt signaling pathway///acid secretion///activation of protein kinase activity///adenohypophysis development///NOT adenylate cyclase-activating adrenergic receptor signaling pathway///adenylate cyclase-inhibiting dopamine receptor signaling pathway///adult walking behavior///arachidonic acid secretion///associative learning///auditory behavior///axonog…	acrosomal vesicle///axon///axon terminus///ciliary membrane///cytosol///dendrite///dendritic spine///endocytic vesicle///integral component of plasma membrane///lateral plasma membrane///nonmotile primary cilium///perikaryon///plasma membrane///plasma membrane///postsynaptic density///sperm flagellum///synaptic vesicle membrane	NOT GO:0004935///GO:0035240///GO:0001591///GO:0008144///GO:0042802///GO:0035255///GO:0005515///GO:0046982///GO:0042803	GO:0002031///GO:0016055///GO:0046717///GO:0032147///GO:0021984///NOT GO:0071880///GO:0007195///GO:0007628///GO:0050482///GO:0008306///GO:0031223///GO:0007409///GO:0048148///GO:0048148///GO:0048149///GO:0048149///GO:0048755///GO:0021853///GO:0099565///GO:0032922///GO:0042417///GO:0007631///GO:0007625///GO:0007626///GO:0007616///GO:0007194///GO:0045776///GO:0030336///GO:0008285///GO:0042321///GO:00…	GO:0001669///GO:0030424///GO:0043679///GO:0060170///GO:0005829///GO:0030425///GO:0043197///GO:0030139///GO:0005887///GO:0016328///GO:0031513///GO:0043204///GO:0005886///GO:0005886///GO:0014069///GO:0036126///GO:0030672
219297_at	WD repeat domain 44	WDR44	Xq24	0.000771654	0.0434212	Rab GTPase binding	regulation of cell migration	Golgi apparatus///cytosol///endosome membrane///microtubule///perinuclear region of cytoplasm	GO:0017137	GO:0030334	GO:0005794///GO:0005829///GO:0010008///GO:0005874///GO:0048471
220465_at	CEBPA antisense RNA 1 (head to head)	CEBPA-AS1	19q13.11	0.000775984	0.0435548
207708_at	arachidonate lipoxygenase 3	ALOXE3	17p13.1	0.000781125	0.0436466	hepoxilin A3 synthase activity///iron ion binding///lyase activity///oxidoreductase activity, acting on single donors with incorporation of molecular oxygen, incorporation of two atoms of oxygen///NOT oxidoreductase activity, acting on single donors with incorporation of molecular oxygen, incorporation of two atoms of oxygen///protein binding	arachidonic acid metabolic process///ceramide biosynthetic process///establishment of skin barrier///fat cell differentiation///hepoxilin biosynthetic process///linoleic acid metabolic process///lipoxygenase pathway///oxidation-reduction process///peroxisome proliferator activated receptor signaling pathway///sensory perception of pain///sphingolipid metabolic process	cytoplasm	GO:0051120///GO:0005506///GO:0016829///GO:0016702///NOT GO:0016702///GO:0005515	GO:0019369///GO:0046513///GO:0061436///GO:0045444///GO:0051122///GO:0043651///GO:0019372///GO:0055114///GO:0035357///GO:0019233///GO:0006665	GO:0005737
200625_s_at	adenylate cyclase associated protein 1	CAP1	1p34.2	0.000781536	0.0436466	actin binding///adenylate cyclase binding	actin polymerization or depolymerization///activation of adenylate cyclase activity///ameboidal-type cell migration///cell morphogenesis///establishment or maintenance of cell polarity///receptor-mediated endocytosis///signal transduction	cortical actin cytoskeleton///extracellular exosome///focal adhesion///plasma membrane	GO:0003779///GO:0008179	GO:0008154///GO:0007190///GO:0001667///GO:0000902///GO:0007163///GO:0006898///GO:0007165	GO:0030864///GO:0070062///GO:0005925///GO:0005886
218585_s_at	denticleless E3 ubiquitin protein ligase homolog	DTL	1q32	0.00078364	0.0436546	protein binding///contributes_to ubiquitin-protein transferase activity	DNA damage response, detection of DNA damage///DNA replication///G2 DNA damage checkpoint///cellular response to DNA damage stimulus///protein monoubiquitination///protein polyubiquitination///protein polyubiquitination///regulation of cell cycle///response to UV///translesion synthesis///ubiquitin-dependent protein catabolic process///ubiquitin-dependent protein catabolic process	Cul4A-RING E3 ubiquitin ligase complex///Cul4B-RING E3 ubiquitin ligase complex///centrosome///chromosome///cytoplasm///intracellular membrane-bounded organelle///nuclear membrane///nucleolus///nucleoplasm///nucleoplasm///nucleus	GO:0005515///contributes_to GO:0004842	GO:0042769///GO:0006260///GO:0031572///GO:0006974///GO:0006513///GO:0000209///GO:0000209///GO:0051726///GO:0009411///GO:0019985///GO:0006511///GO:0006511	GO:0031464///GO:0031465///GO:0005813///GO:0005694///GO:0005737///GO:0043231///GO:0031965///GO:0005730///GO:0005654///GO:0005654///GO:0005634
220671_at	nocturnin	NOCT	4q31.1	0.000795026	0.0441785	mRNA binding///metal ion binding///poly(A)-specific ribonuclease activity///transcription factor activity, sequence-specific DNA binding	RNA phosphodiester bond hydrolysis, exonucleolytic///circadian regulation of gene expression///circadian rhythm///cytoplasmic mRNA processing body assembly///deadenylation-dependent decapping of nuclear-transcribed mRNA///mRNA processing///mRNA stabilization///negative regulation of gene expression///negative regulation of osteoblast differentiation///positive regulation of fat cell differentiati…	cytoplasm///cytoplasmic mRNA processing body///nucleoplasm///nucleus///perinuclear region of cytoplasm	GO:0003729///GO:0046872///GO:0004535///GO:0003700	GO:0090503///GO:0032922///GO:0007623///GO:0033962///GO:0000290///GO:0006397///GO:0048255///GO:0010629///GO:0045668///GO:0045600///GO:0042752///GO:0045995///GO:0006355///GO:0009991///GO:0032496///GO:0006366	GO:0005737///GO:0000932///GO:0005654///GO:0005634///GO:0048471
217725_x_at	SERPINE1 mRNA binding protein 1	SERBP1	1p31	0.000798	0.0442334	cadherin binding involved in cell-cell adhesion///mRNA 3'-UTR binding///poly(A) RNA binding///protein binding	cell-cell adhesion///regulation of apoptotic process///regulation of mRNA stability	cell-cell adherens junction///cytoplasm///extracellular exosome///membrane///nucleus///perinuclear region of cytoplasm///plasma membrane	GO:0098641///GO:0003730///GO:0044822///GO:0005515	GO:0098609///GO:0042981///GO:0043488	GO:0005913///GO:0005737///GO:0070062///GO:0016020///GO:0005634///GO:0048471///GO:0005886
201930_at	minichromosome maintenance complex component 6	MCM6	2q21	0.000803432	0.0443394	ATP binding///contributes_to ATP-dependent DNA helicase activity///identical protein binding///protein binding///single-stranded DNA binding	DNA replication///DNA replication///DNA replication initiation///DNA unwinding involved in DNA replication///G1/S transition of mitotic cell cycle	MCM complex///nuclear chromosome, telomeric region///nucleoplasm///nucleoplasm///nucleus///nucleus	GO:0005524///contributes_to GO:0004003///GO:0042802///GO:0005515///GO:0003697	GO:0006260///GO:0006260///GO:0006270///GO:0006268///GO:0000082	GO:0042555///GO:0000784///GO:0005654///GO:0005654///GO:0005634///GO:0005634
200936_at	ribosomal protein L8	RPL8	8q24.3	0.000803892	0.0443394	RNA binding///poly(A) RNA binding///rRNA binding///structural constituent of ribosome	SRP-dependent cotranslational protein targeting to membrane///cytoplasmic translation///nuclear-transcribed mRNA catabolic process, nonsense-mediated decay///rRNA processing///translation///translational initiation///viral transcription	cytoplasm///cytosol///cytosolic large ribosomal subunit///focal adhesion///membrane///nucleolus	GO:0003723///GO:0044822///GO:0019843///GO:0003735	GO:0006614///GO:0002181///GO:0000184///GO:0006364///GO:0006412///GO:0006413///GO:0019083	GO:0005737///GO:0005829///GO:0022625///GO:0005925///GO:0016020///GO:0005730
214213_x_at	lamin A/C	LMNA	1q22	0.000812716	0.0445708	protein binding///protein phosphatase 1 binding///structural molecule activity	IRE1-mediated unfolded protein response///cellular response to hypoxia///establishment or maintenance of microtubule cytoskeleton polarity///mitotic nuclear envelope disassembly///mitotic nuclear envelope reassembly///negative regulation of adipose tissue development///negative regulation of extrinsic apoptotic signaling pathway///negative regulation of release of cytochrome c from mitochondria//…	cytoplasm///cytosol///extracellular matrix///lamin filament///nuclear envelope///nuclear envelope///nuclear matrix///nuclear membrane///nuclear speck///nucleoplasm///nucleoplasm///nucleus	GO:0005515///GO:0008157///GO:0005198	GO:0036498///GO:0071456///GO:0030951///GO:0007077///GO:0007084///GO:1904178///GO:2001237///GO:0090201///GO:0090343///GO:0045669///GO:0034504///GO:0030334///GO:1900180///GO:0009612///GO:0007283///GO:0035105///GO:0055015	GO:0005737///GO:0005829///GO:0031012///GO:0005638///GO:0005635///GO:0005635///GO:0016363///GO:0031965///GO:0016607///GO:0005654///GO:0005654///GO:0005634
208724_s_at	RAB1A, member RAS oncogene family	RAB1A	2p14	0.000813875	0.0445708	GTP binding///GTPase activity///cadherin binding involved in cell-cell adhesion///protein binding	COPII vesicle coating///ER to Golgi vesicle-mediated transport///ER to Golgi vesicle-mediated transport///ER to Golgi vesicle-mediated transport///Golgi organization///autophagosome assembly///autophagy///cargo loading into COPII-coated vesicle///cell migration///cell-cell adhesion///NOT cilium assembly///defense response to bacterium///endocytosis///NOT establishment of endothelial intestinal ba…	Golgi apparatus///Golgi membrane///Golgi membrane///cell-cell adherens junction///cytosol///early endosome///endoplasmic reticulum membrane///extracellular exosome///melanosome	GO:0005525///GO:0003924///GO:0098641///GO:0005515	GO:0048208///GO:0006888///GO:0006888///GO:0006888///GO:0007030///GO:0000045///GO:0006914///GO:0090110///GO:0016477///GO:0098609///NOT GO:0042384///GO:0042742///GO:0006897///NOT GO:0090557///GO:0030252///GO:0072606///GO:0032402///GO:1903020///GO:0006890///GO:0007264///GO:0034446///GO:0047496///GO:0016192///GO:0019068///GO:0019068	GO:0005794///GO:0000139///GO:0000139///GO:0005913///GO:0005829///GO:0005769///GO:0005789///GO:0070062///GO:0042470
221485_at	beta-1,4-galactosyltransferase 5	B4GALT5	20q13.1-q13.2	0.000814087	0.0445708	beta-N-acetylglucosaminylglycopeptide beta-1,4-galactosyltransferase activity///galactosyltransferase activity///metal ion binding	O-glycan processing///keratan sulfate biosynthetic process	Golgi cisterna membrane///Golgi membrane///extracellular exosome///integral component of membrane	GO:0003831///GO:0008378///GO:0046872	GO:0016266///GO:0018146	GO:0032580///GO:0000139///GO:0070062///GO:0016021
204894_s_at	amine oxidase, copper containing 3	AOC3	17q21	0.000821034	0.0447493	aliphatic-amine oxidase activity///aminoacetone:oxygen oxidoreductase(deaminating) activity///calcium ion binding///copper ion binding///phenethylamine:oxygen oxidoreductase (deaminating) activity///primary amine oxidase activity///primary amine oxidase activity///protein binding///protein heterodimerization activity///protein homodimerization activity///quinone binding///tryptamine:oxygen oxidor…	amine metabolic process///cell adhesion///inflammatory response///oxidation-reduction process///response to antibiotic///xenobiotic metabolic process	Golgi apparatus///cell surface///cytoplasm///early endosome///endoplasmic reticulum///integral component of membrane///microvillus///plasma membrane///plasma membrane	GO:0052595///GO:0052594///GO:0005509///GO:0005507///GO:0052596///GO:0008131///GO:0008131///GO:0005515///GO:0046982///GO:0042803///GO:0048038///GO:0052593	GO:0009308///GO:0007155///GO:0006954///GO:0055114///GO:0046677///GO:0006805	GO:0005794///GO:0009986///GO:0005737///GO:0005769///GO:0005783///GO:0016021///GO:0005902///GO:0005886///GO:0005886
211913_s_at	MER proto-oncogene, tyrosine kinase	MERTK	2q14.1	0.000822969	0.0447493	ATP binding///protein binding///transmembrane receptor protein tyrosine kinase activity	apoptotic cell clearance///cell surface receptor signaling pathway///cell-cell signaling///leukocyte migration///natural killer cell differentiation///negative regulation of leukocyte apoptotic process///negative regulation of lymphocyte activation///peptidyl-tyrosine phosphorylation///phagocytosis///platelet activation///positive regulation of phagocytosis///protein kinase B signaling///protein …	cytoplasm///extracellular space///integral component of plasma membrane///photoreceptor outer segment///plasma membrane///rhabdomere	GO:0005524///GO:0005515///GO:0004714	GO:0043277///GO:0007166///GO:0007267///GO:0050900///GO:0001779///GO:2000107///GO:0051250///GO:0018108///GO:0006909///GO:0030168///GO:0050766///GO:0043491///GO:0006468///GO:0060041///GO:0032940///GO:0007283///GO:0034446///GO:0060068	GO:0005737///GO:0005615///GO:0005887///GO:0001750///GO:0005886///GO:0016028
211755_s_at	ATP synthase, H+ transporting, mitochondrial Fo complex subunit B1	ATP5F1	1p13.2	0.000824465	0.0447493	contributes_to ATPase activity///protein binding///contributes_to proton-transporting ATP synthase activity, rotational mechanism///transmembrane transporter activity	ATP biosynthetic process///ATP synthesis coupled proton transport///mitochondrial ATP synthesis coupled proton transport///mitochondrial ATP synthesis coupled proton transport///substantia nigra development	extracellular exosome///membrane///mitochondrial inner membrane///mitochondrial matrix///mitochondrial proton-transporting ATP synthase complex///mitochondrial proton-transporting ATP synthase complex, coupling factor F(o)///mitochondrion///myelin sheath///nucleoplasm///nucleus	contributes_to GO:0016887///GO:0005515///contributes_to GO:0046933///GO:0022857	GO:0006754///GO:0015986///GO:0042776///GO:0042776///GO:0021762	GO:0070062///GO:0016020///GO:0005743///GO:0005759///GO:0005753///GO:0000276///GO:0005739///GO:0043209///GO:0005654///GO:0005634
213641_at	zinc finger protein 500	ZNF500	16p13.3	0.000825381	0.0447493	metal ion binding///sequence-specific DNA binding///transcription factor activity, sequence-specific DNA binding	regulation of transcription, DNA-templated///transcription, DNA-templated	cytoplasm///nucleoplasm///nucleus///nucleus	GO:0046872///GO:0043565///GO:0003700	GO:0006355///GO:0006351	GO:0005737///GO:0005654///GO:0005634///GO:0005634
218836_at	TRIM39-RPP21 readthrough///ribonuclease P/MRP subunit p21///tripartite motif containing 39	TRIM39-RPP21///RPP21///TRIM39	6p22.1///6p21.3	0.000828652	0.0448176	metal ion binding///contributes_to ribonuclease P activity///identical protein binding///ligase activity///protein binding///zinc ion binding	RNA phosphodiester bond hydrolysis, endonucleolytic///rRNA processing///response to drug///tRNA 5'-leader removal///tRNA processing///apoptotic process///negative regulation of protein ubiquitination involved in ubiquitin-dependent protein catabolic process///positive regulation of apoptotic signaling pathway///protein ubiquitination	nucleolar ribonuclease P complex///nucleoplasm///cytosol///mitochondrion	GO:0046872///contributes_to GO:0004526///GO:0042802///GO:0016874///GO:0005515///GO:0008270	GO:0090502///GO:0006364///GO:0042493///GO:0001682///GO:0008033///GO:0006915///GO:2000059///GO:2001235///GO:0016567	GO:0005655///GO:0005654///GO:0005829///GO:0005739
213828_x_at	H3 histone, family 3A, pseudogene 4///H3 histone, family 3B///H3 histone, family 3A	H3F3AP4///H3F3B///H3F3A	2q31.1///17q25.1///1q42.12	0.00083359	0.0449406	RNA polymerase II core promoter sequence-specific DNA binding///RNA polymerase II distal enhancer sequence-specific DNA binding///histone binding///nucleosomal DNA binding///protein binding///protein heterodimerization activity///RNA polymerase II core promoter sequence-specific DNA binding///RNA polymerase II distal enhancer sequence-specific DNA binding///histone binding///nucleosomal DNA bindi…	DNA replication-independent nucleosome assembly///blood coagulation///brain development///cellular protein metabolic process///chromatin silencing at rDNA///gene silencing by RNA///negative regulation of gene expression, epigenetic///nucleosome assembly///nucleosome assembly///positive regulation of cell growth///positive regulation of gene expression, epigenetic///response to hormone///telomere …	extracellular exosome///extracellular region///nuclear chromosome///nuclear chromosome, telomeric region///nuclear nucleosome///nucleoplasm///nucleosome///nucleus///protein complex///extracellular exosome///extracellular region///nuclear chromosome///nuclear chromosome, telomeric region///nuclear nucleosome///nucleoplasm///nucleosome///nucleus///protein complex	GO:0000979///GO:0000980///GO:0042393///GO:0031492///GO:0005515///GO:0046982///GO:0000979///GO:0000980///GO:0042393///GO:0031492///GO:0005515///GO:0046982	GO:0006336///GO:0007596///GO:0007420///GO:0044267///GO:0000183///GO:0031047///GO:0045814///GO:0006334///GO:0006334///GO:0030307///GO:0045815///GO:0009725///GO:0032200///GO:0006336///GO:0007596///GO:0007420///GO:0044267///GO:0000183///GO:0031047///GO:0045814///GO:0006334///GO:0006334///GO:0030307///GO:0045815///GO:0009725///GO:0032200	GO:0070062///GO:0005576///GO:0000228///GO:0000784///GO:0000788///GO:0005654///GO:0000786///GO:0005634///GO:0043234///GO:0070062///GO:0005576///GO:0000228///GO:0000784///GO:0000788///GO:0005654///GO:0000786///GO:0005634///GO:0043234
200021_at	cofilin 1	CFL1	11q13	0.000836868	0.0449406	actin filament binding///actin filament binding///protein binding	Rho protein signal transduction///actin cytoskeleton organization///actin filament depolymerization///cytoskeleton organization///negative regulation of apoptotic process///positive regulation by host of viral process///regulation of cell morphogenesis///regulation of dendritic spine morphogenesis///response to virus	actin cytoskeleton///cytoplasm///cytoplasm///extracellular exosome///extracellular matrix///extracellular space///focal adhesion///lamellipodium membrane///membrane///nuclear matrix///nucleus///ruffle membrane///vesicle	GO:0051015///GO:0051015///GO:0005515	GO:0007266///GO:0030036///GO:0030042///GO:0007010///GO:0043066///GO:0044794///GO:0022604///GO:0061001///GO:0009615	GO:0015629///GO:0005737///GO:0005737///GO:0070062///GO:0031012///GO:0005615///GO:0005925///GO:0031258///GO:0016020///GO:0016363///GO:0005634///GO:0032587///GO:0031982
202272_s_at	F-box protein 28	FBXO28	1q42.11	0.000837528	0.0449406	protein binding		condensed chromosome kinetochore///kinetochore	GO:0005515		GO:0000777///GO:0000776
210496_at	NAG18 mRNA	NAG18	19q13.4	0.000838994	0.0449406
221545_x_at	mediator complex subunit 16	MED16	19p13.3	0.000857777	0.0456373	catalytic activity///protein binding///receptor activity///thyroid hormone receptor binding///thyroid hormone receptor coactivator activity///transcription coactivator activity///transcription cofactor activity///vitamin D receptor binding	androgen receptor signaling pathway///intracellular steroid hormone receptor signaling pathway///positive regulation of receptor activity///positive regulation of transcription, DNA-templated///regulation of transcription from RNA polymerase II promoter///transcription from RNA polymerase II promoter///transcription initiation from RNA polymerase II promoter///transcription initiation from RNA po…	mediator complex///membrane///nucleoplasm///nucleus	GO:0003824///GO:0005515///GO:0004872///GO:0046966///GO:0030375///GO:0003713///GO:0003712///GO:0042809	GO:0030521///GO:0030518///GO:2000273///GO:0045893///GO:0006357///GO:0006366///GO:0006367///GO:0006367	GO:0016592///GO:0016020///GO:0005654///GO:0005634
211217_s_at	potassium voltage-gated channel subfamily Q member 1	KCNQ1	11p15.5	0.0008578	0.0456373	calmodulin binding///delayed rectifier potassium channel activity///contributes_to delayed rectifier potassium channel activity///ion channel binding///outward rectifier potassium channel activity///phosphatidylinositol-4,5-bisphosphate binding///protein binding///protein kinase A catalytic subunit binding///protein kinase A regulatory subunit binding///protein phosphatase 1 binding///scaffold pr…	atrial cardiac muscle cell action potential///cardiac conduction///cardiac muscle contraction///cardiovascular system development///cellular response to cAMP///cellular response to cAMP///cellular response to drug///cellular response to epinephrine stimulus///gene silencing///inner ear development///intestinal absorption///membrane repolarization during action potential///membrane repolarization …	basolateral plasma membrane///cytoplasm///cytoplasmic vesicle membrane///early endosome///colocalizes_with early endosome///endoplasmic reticulum///colocalizes_with endoplasmic reticulum///ion channel complex///late endosome///lysosome///membrane raft///plasma membrane///plasma membrane///voltage-gated potassium channel complex///voltage-gated potassium channel complex	GO:0005516///GO:0005251///contributes_to GO:0005251///GO:0044325///GO:0015271///GO:0005546///GO:0005515///GO:0034236///GO:0034237///GO:0008157///GO:0097110///GO:0005249///contributes_to GO:0005249///GO:0086089///GO:0086008///GO:1902282	GO:0086014///GO:0061337///GO:0060048///GO:0072358///GO:0071320///GO:0071320///GO:0035690///GO:0071872///GO:0016458///GO:0048839///GO:0050892///GO:0086011///GO:0086013///GO:0086013///GO:0098915///GO:0060452///GO:0002230///GO:0010460///GO:1901381///GO:0071435///GO:0097623///GO:0071805///GO:0060372///GO:0060453///GO:0006349///GO:0008016///GO:0086091///GO:0060306///GO:0060306///GO:0060307///GO:007029…	GO:0016323///GO:0005737///GO:0030659///GO:0005769///colocalizes_with GO:0005769///GO:0005783///colocalizes_with GO:0005783///GO:0034702///GO:0005770///GO:0005764///GO:0045121///GO:0005886///GO:0005886///GO:0008076///GO:0008076
202213_s_at	cullin 4B	CUL4B	Xq23	0.00085843	0.0456373	contributes_to damaged DNA binding///protein binding///contributes_to ubiquitin protein ligase activity///ubiquitin protein ligase binding	DNA damage response, detection of DNA damage///UV-damage excision repair///cell cycle///global genome nucleotide-excision repair///histone H2A monoubiquitination///neuron projection development///nucleotide-excision repair, DNA damage recognition///nucleotide-excision repair, DNA duplex unwinding///nucleotide-excision repair, DNA incision///nucleotide-excision repair, DNA incision, 3'-to lesion//…	Cul4B-RING E3 ubiquitin ligase complex///cytoplasm///cytosol///extracellular exosome///nucleoplasm///nucleoplasm	contributes_to GO:0003684///GO:0005515///contributes_to GO:0061630///GO:0031625	GO:0042769///GO:0070914///GO:0007049///GO:0070911///GO:0035518///GO:0031175///GO:0000715///GO:0000717///GO:0033683///GO:0006295///GO:0006296///GO:0006294///GO:0006293///GO:1900087///GO:0045732///GO:0042787///GO:0006283	GO:0031465///GO:0005737///GO:0005829///GO:0070062///GO:0005654///GO:0005654
208791_at	clusterin	CLU	8p21-p12	0.000860192	0.0456373	NOT ATPase activity///chaperone binding///misfolded protein binding///misfolded protein binding///protein N-terminus binding///protein binding///ubiquitin protein ligase binding	aging///cell morphogenesis///cellular response to growth factor stimulus///central nervous system myelin maintenance///chaperone-mediated protein complex assembly///chaperone-mediated protein folding///complement activation///complement activation, classical pathway///endocrine pancreas development///estrous cycle///innate immune response///lipid metabolic process///microglial cell activation///m…	Golgi apparatus///aggresome///apical dendrite///blood microparticle///cell surface///chromaffin granule///cytoplasm///cytosol///endoplasmic reticulum///extracellular exosome///extracellular matrix///colocalizes_with extracellular matrix///extracellular region///extracellular space///growth cone///mitochondrial membrane///mitochondrion///neurofibrillary tangle///nucleus///perinuclear region of cyt…	NOT GO:0016887///GO:0051087///GO:0051787///GO:0051787///GO:0047485///GO:0005515///GO:0031625	GO:0007568///GO:0000902///GO:0071363///GO:0032286///GO:0051131///GO:0061077///GO:0006956///GO:0006958///GO:0031018///GO:0044849///GO:0045087///GO:0006629///GO:0001774///GO:0061518///GO:1902430///GO:1902230///GO:0032463///GO:0048812///GO:0002576///GO:0051092///GO:1902004///GO:0045597///GO:0008284///GO:1902998///GO:1901216///GO:1901216///GO:0045429///GO:0032436///GO:2000060///GO:1902949///GO:003276…	GO:0005794///GO:0016235///GO:0097440///GO:0072562///GO:0009986///GO:0042583///GO:0005737///GO:0005829///GO:0005783///GO:0070062///GO:0031012///colocalizes_with GO:0031012///GO:0005576///GO:0005615///GO:0030426///GO:0031966///GO:0005739///GO:0097418///GO:0005634///GO:0048471///GO:0031093///GO:0043234///GO:0034366
209612_s_at	alcohol dehydrogenase 1B (class I), beta polypeptide	ADH1B	4q23	0.000875488	0.0463385	alcohol dehydrogenase activity, zinc-dependent///alcohol dehydrogenase activity, zinc-dependent///zinc ion binding	ethanol oxidation///ethanol oxidation	cytosol	GO:0004024///GO:0004024///GO:0008270	GO:0006069///GO:0006069	GO:0005829
200996_at	ARP3 actin related protein 3 homolog	ACTR3	2q14.1	0.00088058	0.0464564	ATP binding///contributes_to actin filament binding///protein binding///structural constituent of cytoskeleton	Arp2/3 complex-mediated actin nucleation///Fc-gamma receptor signaling pathway involved in phagocytosis///asymmetric cell division///cilium morphogenesis///ephrin receptor signaling pathway///establishment or maintenance of cell polarity///meiotic chromosome movement towards spindle pole///meiotic cytokinesis///movement of cell or subcellular component///spindle localization	Arp2/3 protein complex///Arp2/3 protein complex///actin cytoskeleton///brush border///cell-cell junction///cytosol///extracellular exosome///focal adhesion///lamellipodium///membrane	GO:0005524///contributes_to GO:0051015///GO:0005515///GO:0005200	GO:0034314///GO:0038096///GO:0008356///GO:0060271///GO:0048013///GO:0007163///GO:0016344///GO:0033206///GO:0006928///GO:0051653	GO:0005885///GO:0005885///GO:0015629///GO:0005903///GO:0005911///GO:0005829///GO:0070062///GO:0005925///GO:0030027///GO:0016020
200692_s_at	heat shock protein family A (Hsp70) member 9	HSPA9	5q31.1	0.000881885	0.0464564	ATP binding///fibroblast growth factor binding///heat shock protein binding///poly(A) RNA binding///protein binding///ubiquitin protein ligase binding///unfolded protein binding	cellular response to interleukin-1///erythrocyte differentiation///negative regulation of apoptotic process///negative regulation of erythrocyte differentiation///protein export from nucleus///protein folding///response to toxic substance	cytoplasm///extracellular exosome///extracellular matrix///focal adhesion///mitochondrial nucleoid///mitochondrion///mitochondrion///myelin sheath///nucleolus	GO:0005524///GO:0017134///GO:0031072///GO:0044822///GO:0005515///GO:0031625///GO:0051082	GO:0071347///GO:0030218///GO:0043066///GO:0045647///GO:0006611///GO:0006457///GO:0009636	GO:0005737///GO:0070062///GO:0031012///GO:0005925///GO:0042645///GO:0005739///GO:0005739///GO:0043209///GO:0005730
206691_s_at	protein disulfide isomerase family A member 2	PDIA2	16p13.3	0.000889213	0.0466325	disulfide oxidoreductase activity///contributes_to peptidyl-proline 4-dioxygenase activity///protein binding///protein disulfide isomerase activity///steroid binding	cell redox homeostasis///oxidation-reduction process///peptidyl-proline hydroxylation///protein folding///protein folding in endoplasmic reticulum///protein retention in ER lumen///regulation of oxidative stress-induced intrinsic apoptotic signaling pathway///response to endoplasmic reticulum stress	endoplasmic reticulum///endoplasmic reticulum lumen	GO:0015036///contributes_to GO:0031545///GO:0005515///GO:0003756///GO:0005496	GO:0045454///GO:0055114///GO:0019511///GO:0006457///GO:0034975///GO:0006621///GO:1902175///GO:0034976	GO:0005783///GO:0005788
221918_at	cyclin dependent kinase 17	CDK17	12q23.1	0.000890878	0.0466325	ATP binding///cyclin-dependent protein serine/threonine kinase activity///protein binding///protein kinase activity	protein phosphorylation///regulation of cell cycle		GO:0005524///GO:0004693///GO:0005515///GO:0004672	GO:0006468///GO:0051726
221855_at	succinate dehydrogenase complex assembly factor 1	SDHAF1	19q13.12	0.000894422	0.0466325		mitochondrial respiratory chain complex II assembly	mitochondrial matrix///mitochondrion		GO:0034553	GO:0005759///GO:0005739
205534_at	protocadherin 7	PCDH7	4p15	0.000895564	0.0466325	calcium ion binding	homophilic cell adhesion via plasma membrane adhesion molecules///platelet degranulation	integral component of plasma membrane///plasma membrane///plasma membrane///platelet alpha granule membrane	GO:0005509	GO:0007156///GO:0002576	GO:0005887///GO:0005886///GO:0005886///GO:0031092
213372_at	progestin and adipoQ receptor family member 3	PAQR3	4q21.21	0.000895692	0.0466325	receptor activity	MAPK cascade///negative regulation of MAP kinase activity///negative regulation of neuron projection development///negative regulation of peptidyl-serine phosphorylation///negative regulation of protein phosphorylation///protein localization to Golgi apparatus	Golgi apparatus///Golgi membrane///integral component of membrane	GO:0004872	GO:0000165///GO:0043407///GO:0010977///GO:0033137///GO:0001933///GO:0034067	GO:0005794///GO:0000139///GO:0016021
213583_x_at	eukaryotic translation elongation factor 1 alpha 1	EEF1A1	6q14.1	0.000908497	0.0469681	GTP binding///GTPase activity///poly(A) RNA binding///protein binding///protein kinase binding///tRNA binding///translation elongation factor activity	cellular response to epidermal growth factor stimulus///regulation of chaperone-mediated autophagy///regulation of transcription, DNA-templated///transcription, DNA-templated///translational elongation	cortical actin cytoskeleton///cytoplasm///cytoplasm///cytoplasm///cytoplasmic side of lysosomal membrane///cytosol///cytosol///eukaryotic translation elongation factor 1 complex///extracellular exosome///extracellular space///membrane///nucleolus///nucleus///ruffle membrane	GO:0005525///GO:0003924///GO:0044822///GO:0005515///GO:0019901///GO:0000049///GO:0003746	GO:0071364///GO:1904714///GO:0006355///GO:0006351///GO:0006414	GO:0030864///GO:0005737///GO:0005737///GO:0005737///GO:0098574///GO:0005829///GO:0005829///GO:0005853///GO:0070062///GO:0005615///GO:0016020///GO:0005730///GO:0005634///GO:0032587
216996_s_at	FAST kinase domains 2	FASTKD2	2q33.3	0.000908819	0.0469681	poly(A) RNA binding///protein kinase activity///rRNA binding	cellular respiration///mitochondrial large ribosomal subunit assembly///protein phosphorylation	mitochondrial nucleoid///mitochondrion///ribonucleoprotein granule	GO:0044822///GO:0004672///GO:0019843	GO:0045333///GO:1902775///GO:0006468	GO:0042645///GO:0005739///GO:0035770
201030_x_at	lactate dehydrogenase B	LDHB	12p12.2-p12.1	0.000910138	0.0469681	L-lactate dehydrogenase activity///NAD binding///identical protein binding///kinase binding///protein binding	NAD metabolic process///carbohydrate metabolic process///lactate metabolic process///oxidation-reduction process///pyruvate metabolic process	cytoplasm///cytoplasm///cytosol///extracellular exosome///membrane///membrane raft///mitochondrion///myelin sheath	GO:0004459///GO:0051287///GO:0042802///GO:0019900///GO:0005515	GO:0019674///GO:0005975///GO:0006089///GO:0055114///GO:0006090	GO:0005737///GO:0005737///GO:0005829///GO:0070062///GO:0016020///GO:0045121///GO:0005739///GO:0043209
210646_x_at	ribosomal protein L13a pseudogene 5///small nucleolar RNA, C/D box 32A///small nucleolar RNA, C/D box 33///small nucleolar RNA, C/D box 34///small nucleolar RNA, C/D box 35A///ribosomal protein L13a	RPL13AP5///SNORD32A///SNORD33///SNORD34///SNORD35A///RPL13A	10q24.1///19q13.3///19q13.3///19q13.3///19q13.3///19q13.3	0.00091239	0.0469681	mRNA binding///poly(A) RNA binding///structural constituent of ribosome	SRP-dependent cotranslational protein targeting to membrane///cellular response to interferon-gamma///negative regulation of formation of translation preinitiation complex///negative regulation of translation///negative regulation of translation///nuclear-transcribed mRNA catabolic process, nonsense-mediated decay///rRNA processing///translation///translational initiation///viral transcription	GAIT complex///cytoplasm///cytosol///cytosolic large ribosomal subunit///focal adhesion///intracellular ribonucleoprotein complex///large ribosomal subunit///membrane///nucleolus///nucleus	GO:0003729///GO:0044822///GO:0003735	GO:0006614///GO:0071346///GO:1901194///GO:0017148///GO:0017148///GO:0000184///GO:0006364///GO:0006412///GO:0006413///GO:0019083	GO:0097452///GO:0005737///GO:0005829///GO:0022625///GO:0005925///GO:0030529///GO:0015934///GO:0016020///GO:0005730///GO:0005634
203884_s_at	RAB11 family interacting protein 2	RAB11FIP2	10q26.11	0.000912678	0.0469681	Rab GTPase binding///protein binding///protein homodimerization activity///protein kinase binding	establishment of cell polarity///insulin secretion involved in cellular response to glucose stimulus///regulated exocytosis///regulated exocytosis///renal water homeostasis	cytoplasmic vesicle membrane///endosome///intracellular membrane-bounded organelle///nucleoplasm///plasma membrane///recycling endosome membrane	GO:0017137///GO:0005515///GO:0042803///GO:0019901	GO:0030010///GO:0035773///GO:0045055///GO:0045055///GO:0003091	GO:0030659///GO:0005768///GO:0043231///GO:0005654///GO:0005886///GO:0055038
209884_s_at	solute carrier family 4 member 7	SLC4A7	3p22	0.00091673	0.0470258	anion transmembrane transporter activity///inorganic anion exchanger activity///sodium:bicarbonate symporter activity///sodium:bicarbonate symporter activity	anion transmembrane transport///auditory receptor cell development///bicarbonate transport///bicarbonate transport///bicarbonate transport///inorganic anion transport///regulation of intracellular pH///sodium ion transmembrane transport	apical plasma membrane///basolateral plasma membrane///cytoplasmic vesicle///integral component of membrane///integral component of plasma membrane///plasma membrane///stereocilium///synapse	GO:0008509///GO:0005452///GO:0008510///GO:0008510	GO:0098656///GO:0060117///GO:0015701///GO:0015701///GO:0015701///GO:0015698///GO:0051453///GO:0035725	GO:0016324///GO:0016323///GO:0031410///GO:0016021///GO:0005887///GO:0005886///GO:0032420///GO:0045202
219582_at	opioid growth factor receptor like 1	OGFRL1	6q13	0.000918019	0.0470258	receptor activity		membrane	GO:0004872		GO:0016020
200056_s_at	C1D nuclear receptor corepressor	C1D	2p13-p12	0.000923263	0.0471859	DNA binding///RNA binding///ligand-dependent nuclear receptor binding///protein binding///transcription corepressor activity	apoptotic process///maturation of 5.8S rRNA///negative regulation of transcription, DNA-templated///rRNA processing///transcription, DNA-templated	cytoplasm///nuclear exosome (RNase complex)///nucleolus///nucleoplasm///nucleus///transcriptional repressor complex	GO:0003677///GO:0003723///GO:0016922///GO:0005515///GO:0003714	GO:0006915///GO:0000460///GO:0045892///GO:0006364///GO:0006351	GO:0005737///GO:0000176///GO:0005730///GO:0005654///GO:0005634///GO:0017053
208755_x_at	H3 histone, family 3A, pseudogene 4///H3 histone, family 3B///H3 histone, family 3A	H3F3AP4///H3F3B///H3F3A	2q31.1///17q25.1///1q42.12	0.000929528	0.0473974	RNA polymerase II core promoter sequence-specific DNA binding///RNA polymerase II distal enhancer sequence-specific DNA binding///histone binding///nucleosomal DNA binding///protein binding///protein heterodimerization activity///RNA polymerase II core promoter sequence-specific DNA binding///RNA polymerase II distal enhancer sequence-specific DNA binding///histone binding///nucleosomal DNA bindi…	DNA replication-independent nucleosome assembly///blood coagulation///brain development///cellular protein metabolic process///chromatin silencing at rDNA///gene silencing by RNA///negative regulation of gene expression, epigenetic///nucleosome assembly///nucleosome assembly///positive regulation of cell growth///positive regulation of gene expression, epigenetic///response to hormone///telomere …	extracellular exosome///extracellular region///nuclear chromosome///nuclear chromosome, telomeric region///nuclear nucleosome///nucleoplasm///nucleosome///nucleus///protein complex///extracellular exosome///extracellular region///nuclear chromosome///nuclear chromosome, telomeric region///nuclear nucleosome///nucleoplasm///nucleosome///nucleus///protein complex	GO:0000979///GO:0000980///GO:0042393///GO:0031492///GO:0005515///GO:0046982///GO:0000979///GO:0000980///GO:0042393///GO:0031492///GO:0005515///GO:0046982	GO:0006336///GO:0007596///GO:0007420///GO:0044267///GO:0000183///GO:0031047///GO:0045814///GO:0006334///GO:0006334///GO:0030307///GO:0045815///GO:0009725///GO:0032200///GO:0006336///GO:0007596///GO:0007420///GO:0044267///GO:0000183///GO:0031047///GO:0045814///GO:0006334///GO:0006334///GO:0030307///GO:0045815///GO:0009725///GO:0032200	GO:0070062///GO:0005576///GO:0000228///GO:0000784///GO:0000788///GO:0005654///GO:0000786///GO:0005634///GO:0043234///GO:0070062///GO:0005576///GO:0000228///GO:0000784///GO:0000788///GO:0005654///GO:0000786///GO:0005634///GO:0043234
200094_s_at	eukaryotic translation elongation factor 2	EEF2	19p13.3	0.000936033	0.0475283	5S rRNA binding///GTP binding///GTPase activity///actin filament binding///cadherin binding involved in cell-cell adhesion///p53 binding///poly(A) RNA binding///protein binding///protein kinase binding///ribosome binding///translation elongation factor activity	aging///cell-cell adhesion///cellular response to brain-derived neurotrophic factor stimulus///glial cell proliferation///hematopoietic progenitor cell differentiation///peptidyl-diphthamide biosynthetic process from peptidyl-histidine///positive regulation of cytoplasmic translation///positive regulation of translation///response to endoplasmic reticulum stress///response to estradiol///response…	aggresome///cell-cell adherens junction///cytoplasm///cytosol///extracellular exosome///extracellular matrix///intracellular ribonucleoprotein complex///membrane///membrane raft///nucleus///plasma membrane///polysomal ribosome	GO:0008097///GO:0005525///GO:0003924///GO:0051015///GO:0098641///GO:0002039///GO:0044822///GO:0005515///GO:0019901///GO:0043022///GO:0003746	GO:0007568///GO:0098609///GO:1990416///GO:0014009///GO:0002244///GO:0017183///GO:2000767///GO:0045727///GO:0034976///GO:0032355///GO:0045471///GO:0014076///GO:0051593///GO:0042542///GO:0002931///GO:0035914///GO:0003009///GO:0006414	GO:0016235///GO:0005913///GO:0005737///GO:0005829///GO:0070062///GO:0031012///GO:0030529///GO:0016020///GO:0045121///GO:0005634///GO:0005886///GO:0042788
220520_s_at	nucleoporin 62 C-terminal like	NUP62CL	Xq22.3	0.000938928	0.0475283	nucleocytoplasmic transporter activity///phospholipid binding///protein binding///structural constituent of nuclear pore	RNA export from nucleus///protein import into nucleus///ribonucleoprotein complex export from nucleus	nuclear pore central transport channel	GO:0005487///GO:0005543///GO:0005515///GO:0017056	GO:0006405///GO:0006606///GO:0071426	GO:0044613
204641_at	NIMA related kinase 2	NEK2	1q32.3	0.000938994	0.0475283	ATP binding///metal ion binding///protein binding///protein kinase activity///protein kinase activity///protein phosphatase binding///protein serine/threonine kinase activity	G2/M transition of mitotic cell cycle///blastocyst development///cell division///centrosome separation///chromosome segregation///meiotic cell cycle///mitotic nuclear division///mitotic sister chromatid segregation///mitotic spindle assembly///negative regulation of DNA binding///negative regulation of centriole-centriole cohesion///positive regulation of telomerase activity///positive regulation…	centrosome///condensed chromosome kinetochore///condensed nuclear chromosome///cytoplasm///cytosol///kinetochore///colocalizes_with kinetochore///microtubule///midbody///nucleolus///nucleus///protein complex///spindle pole	GO:0005524///GO:0046872///GO:0005515///GO:0004672///GO:0004672///GO:0019903///GO:0004674	GO:0000086///GO:0001824///GO:0051301///GO:0051299///GO:0007059///GO:0051321///GO:0007067///GO:0000070///GO:0090307///GO:0043392///GO:1903126///GO:0051973///GO:1904355///GO:0032212///GO:0046777///GO:0046777///GO:0006468///GO:0006468///GO:0051988///GO:0046602///GO:0046602///GO:0007088///GO:0051225	GO:0005813///GO:0000777///GO:0000794///GO:0005737///GO:0005829///GO:0000776///colocalizes_with GO:0000776///GO:0005874///GO:0030496///GO:0005730///GO:0005634///GO:0043234///GO:0000922
210980_s_at	N-acylsphingosine amidohydrolase 1	ASAH1	8p22	0.000940626	0.0475283	catalytic activity///ceramidase activity	ceramide metabolic process///glycosphingolipid metabolic process	extracellular exosome///extracellular space///lysosomal lumen	GO:0003824///GO:0017040	GO:0006672///GO:0006687	GO:0070062///GO:0005615///GO:0043202
210570_x_at	mitogen-activated protein kinase 9	MAPK9	5q35	0.000946615	0.047667	ATP binding///JUN kinase activity///cysteine-type endopeptidase activator activity involved in apoptotic process///mitogen-activated protein kinase kinase kinase binding///protein binding///transcription factor binding	Fc-epsilon receptor signaling pathway///JNK cascade///JNK cascade///JUN phosphorylation///activation of cysteine-type endopeptidase activity involved in apoptotic process///cellular response to UV///cellular response to growth factor stimulus///cellular response to interleukin-1///cellular response to lipopolysaccharide///cellular response to tumor necrosis factor///central nervous system develop…	cytosol///mitochondrion///nucleoplasm	GO:0005524///GO:0004705///GO:0008656///GO:0031435///GO:0005515///GO:0008134	GO:0038095///GO:0007254///GO:0007254///GO:0007258///GO:0006919///GO:0034644///GO:0071363///GO:0071347///GO:0071222///GO:0071356///GO:0007417///GO:0031175///GO:2001235///GO:0010770///GO:0032722///GO:0010628///GO:0010744///GO:0045429///GO:0051770///GO:0071803///GO:0031394///GO:0032308///GO:0001934///GO:0045893///GO:0006468///GO:0006626///GO:0046328///GO:0042752///GO:0031396///GO:0051090///GO:000183…	GO:0005829///GO:0005739///GO:0005654
205027_s_at	mitogen-activated protein kinase kinase kinase 8	MAP3K8	10p11.23	0.000947649	0.047667	ATP binding///MAP kinase kinase kinase activity///magnesium ion binding///protein binding///protein serine/threonine kinase activity///receptor signaling protein serine/threonine kinase activity	T cell costimulation///activation of MAPKK activity///apoptotic process///cell cycle///protein phosphorylation///stress-activated MAPK cascade	cytoplasm///cytosol	GO:0005524///GO:0004709///GO:0000287///GO:0005515///GO:0004674///GO:0004702	GO:0031295///GO:0000186///GO:0006915///GO:0007049///GO:0006468///GO:0051403	GO:0005737///GO:0005829
211943_x_at	uncharacterized LOC101928826///tumor protein, translationally-controlled 1	LOC101928826///TPT1	13q14	0.000950569	0.0477062	calcium ion binding///microtubule binding///poly(A) RNA binding///protein binding	calcium ion transport///cell differentiation///cellular calcium ion homeostasis///negative regulation of apoptotic process///negative regulation of intrinsic apoptotic signaling pathway in response to DNA damage///regulation of apoptotic process///response to virus	cytoplasm///cytoplasm///extracellular exosome///extracellular space///multivesicular body///nucleus///colocalizes_with tubulin complex	GO:0005509///GO:0008017///GO:0044822///GO:0005515	GO:0006816///GO:0030154///GO:0006874///GO:0043066///GO:1902230///GO:0042981///GO:0009615	GO:0005737///GO:0005737///GO:0070062///GO:0005615///GO:0005771///GO:0005634///colocalizes_with GO:0045298
203830_at	chromosome 17 open reading frame 75	C17orf75	17q11.2	0.000956039	0.0478728	molecular_function		cellular_component	GO:0003674		GO:0005575
202271_at	F-box protein 28	FBXO28	1q42.11	0.000961246	0.0480257	protein binding		condensed chromosome kinetochore///kinetochore	GO:0005515		GO:0000777///GO:0000776
209763_at	chordin like 1	CHRDL1	Xq23	0.000965505	0.0481305		BMP signaling pathway///cell differentiation///compound eye development///eye development///negative regulation of BMP signaling pathway///nervous system development///ossification	extracellular region		GO:0030509///GO:0030154///GO:0048749///GO:0001654///GO:0030514///GO:0007399///GO:0001503	GO:0005576
214103_s_at	RAP2A, member of RAS oncogene family	RAP2A	13q34	0.000972463	0.0482795	GTP binding///GTPase activity///protein binding	Rap protein signal transduction///actin cytoskeleton reorganization///cellular protein localization///cellular response to drug///NOT establishment of epithelial cell apical/basal polarity///establishment of protein localization///microvillus assembly///negative regulation of cell migration///positive regulation of protein autophosphorylation///positive regulation of protein phosphorylation///pro…	cytosol///extracellular exosome///midbody///plasma membrane///recycling endosome///recycling endosome membrane	GO:0005525///GO:0003924///GO:0005515	GO:0032486///GO:0031532///GO:0034613///GO:0035690///NOT GO:0045198///GO:0045184///GO:0030033///GO:0030336///GO:0031954///GO:0001934///GO:0072659///GO:0046328///GO:0048814	GO:0005829///GO:0070062///GO:0030496///GO:0005886///GO:0055037///GO:0055038
204905_s_at	eukaryotic translation elongation factor 1 epsilon 1	EEF1E1	6p24.3	0.000972827	0.0482795	glutathione transferase activity///protein binding///translation elongation factor activity	glutathione metabolic process///negative regulation of cell proliferation///positive regulation of DNA damage response, signal transduction by p53 class mediator///positive regulation of apoptotic process///positive regulation of cellular senescence///tRNA aminoacylation for protein translation///translational elongation	cytoplasm///cytoplasm///cytosol///extracellular exosome///nucleus///nucleus	GO:0004364///GO:0005515///GO:0003746	GO:0006749///GO:0008285///GO:0043517///GO:0043065///GO:2000774///GO:0006418///GO:0006414	GO:0005737///GO:0005737///GO:0005829///GO:0070062///GO:0005634///GO:0005634
200874_s_at	microRNA 1292///small nucleolar RNA, C/D box 110///small nucleolar RNA, C/D box 86///small nucleolar RNA, C/D box 57///NOP56 ribonucleoprotein	MIR1292///SNORD110///SNORD86///SNORD57///NOP56	20p13///20p13///20p13///20p13	0.000980457	0.0485501	RNA binding///cadherin binding involved in cell-cell adhesion///histone methyltransferase binding///poly(A) RNA binding///protein binding///snoRNA binding	cell-cell adhesion///rRNA modification///rRNA processing	box C/D snoRNP complex///box C/D snoRNP complex///cell-cell adherens junction///cytoplasm///membrane///nucleolus///nucleoplasm///pre-snoRNP complex///small nucleolar ribonucleoprotein complex///small-subunit processome	GO:0003723///GO:0098641///GO:1990226///GO:0044822///GO:0005515///GO:0030515	GO:0098609///GO:0000154///GO:0006364	GO:0031428///GO:0031428///GO:0005913///GO:0005737///GO:0016020///GO:0005730///GO:0005654///GO:0070761///GO:0005732///GO:0032040
217080_s_at	homer scaffolding protein 2	HOMER2	15q24.3	0.000984749	0.0486544	G-protein coupled glutamate receptor binding///protein binding///protein domain specific binding///protein heterodimerization activity///protein homodimerization activity	G-protein coupled glutamate receptor signaling pathway///sensory perception of sound	cell junction///cytoplasm///dendrite///neuronal cell body///nucleolus///nucleus///plasma membrane///postsynaptic density///postsynaptic membrane///stereocilium tip	GO:0035256///GO:0005515///GO:0019904///GO:0046982///GO:0042803	GO:0007216///GO:0007605	GO:0030054///GO:0005737///GO:0030425///GO:0043025///GO:0005730///GO:0005634///GO:0005886///GO:0014069///GO:0045211///GO:0032426
201778_s_at	EF-hand calcium binding domain 14	EFCAB14	1p33	0.000991355	0.0488346	calcium ion binding			GO:0005509
208242_at	retina and anterior neural fold homeobox	RAX	18q21.32	0.000993058	0.0488346	RNA polymerase II core promoter proximal region sequence-specific DNA binding///transcriptional activator activity, RNA polymerase II core promoter proximal region sequence-specific binding	camera-type eye development///hypothalamus development///limb development///pattern specification process///positive regulation of transcription from RNA polymerase II promoter///transcription from RNA polymerase II promoter///visual perception	nucleus	GO:0000978///GO:0001077	GO:0043010///GO:0021854///GO:0060173///GO:0007389///GO:0045944///GO:0006366///GO:0007601	GO:0005634
219416_at	scavenger receptor class A member 3	SCARA3	8p21	0.000994969	0.0488346	protein binding///scavenger receptor activity///structural molecule activity	UV protection///cellular response to osmotic stress///receptor-mediated endocytosis///response to oxidative stress///NOT toll-like receptor 3 signaling pathway	Golgi membrane///cell periphery///collagen trimer///endoplasmic reticulum membrane///integral component of membrane	GO:0005515///GO:0005044///GO:0005198	GO:0009650///GO:0071470///GO:0006898///GO:0006979///NOT GO:0034138	GO:0000139///GO:0071944///GO:0005581///GO:0005789///GO:0016021
200801_x_at	actin beta	ACTB	7p22	0.00100664	0.0492987	ATP binding///contributes_to RNA polymerase II core promoter proximal region sequence-specific DNA binding///contributes_to RNA polymerase II distal enhancer sequence-specific DNA binding///Tat protein binding///identical protein binding///kinesin binding///nitric-oxide synthase binding///contributes_to nucleosomal DNA binding///protein binding///structural constituent of cytoskeleton	ATP-dependent chromatin remodeling///Fc-gamma receptor signaling pathway involved in phagocytosis///cell junction assembly///cytoskeleton organization///ephrin receptor signaling pathway///movement of cell or subcellular component///platelet aggregation///positive regulation of gene expression, epigenetic///retina homeostasis///substantia nigra development///vascular endothelial growth factor rec…	MLL5-L complex///NuA4 histone acetyltransferase complex///blood microparticle///cytoplasm///cytoplasmic ribonucleoprotein granule///cytoskeleton///cytoskeleton///cytosol///dense body///extracellular exosome///extracellular space///focal adhesion///intracellular ribonucleoprotein complex///membrane///nuclear chromatin///nucleoplasm///plasma membrane///plasma membrane///protein complex	GO:0005524///contributes_to GO:0000978///contributes_to GO:0000980///GO:0030957///GO:0042802///GO:0019894///GO:0050998///contributes_to GO:0031492///GO:0005515///GO:0005200	GO:0043044///GO:0038096///GO:0034329///GO:0007010///GO:0048013///GO:0006928///GO:0070527///GO:0045815///GO:0001895///GO:0021762///GO:0048010	GO:0070688///GO:0035267///GO:0072562///GO:0005737///GO:0036464///GO:0005856///GO:0005856///GO:0005829///GO:0097433///GO:0070062///GO:0005615///GO:0005925///GO:0030529///GO:0016020///GO:0000790///GO:0005654///GO:0005886///GO:0005886///GO:0043234
208393_s_at	RAD50 double strand break repair protein	RAD50	5q31	0.0010116	0.0494329	contributes_to 3'-5' exonuclease activity///ATP binding///contributes_to ATP-dependent DNA helicase activity///DNA binding///G-quadruplex DNA binding///adenylate kinase activity///double-stranded telomeric DNA binding///metal ion binding///protein binding///protein binding, bridging///contributes_to single-stranded DNA endodeoxyribonuclease activity///single-stranded telomeric DNA binding	DNA double-strand break processing///DNA duplex unwinding///DNA recombination///DNA repair///DNA replication///DNA synthesis involved in DNA repair///cellular response to DNA damage stimulus///chromosome organization involved in meiotic cell cycle///double-strand break repair///double-strand break repair via homologous recombination///double-strand break repair via homologous recombination///doub…	Mre11 complex///condensed nuclear chromosome///membrane///nuclear chromatin///nuclear chromosome, telomeric region///colocalizes_with nuclear chromosome, telomeric region///nucleoplasm///nucleoplasm///site of double-strand break	contributes_to GO:0008408///GO:0005524///contributes_to GO:0004003///GO:0003677///GO:0051880///GO:0004017///GO:0003691///GO:0046872///GO:0005515///GO:0030674///contributes_to GO:0000014///GO:0043047	GO:0000729///GO:0032508///GO:0006310///GO:0006281///GO:0006260///GO:0000731///GO:0006974///GO:0070192///GO:0006302///GO:0000724///GO:0000724///GO:0006303///GO:1904354///GO:0090305///GO:0046939///GO:0033674///GO:0031954///GO:0032206///GO:0007131///GO:0000019///GO:1901796///GO:0000732///GO:0000723///GO:0000722///GO:0007004///GO:0031860///GO:0016032	GO:0030870///GO:0000794///GO:0016020///GO:0000790///GO:0000784///colocalizes_with GO:0000784///GO:0005654///GO:0005654///GO:0035861
202911_at	mutS homolog 6	MSH6	2p16	0.00101661	0.0495101	contributes_to ADP binding///contributes_to ATP binding///contributes_to ATPase activity///contributes_to MutLalpha complex binding///chromatin binding///contributes_to double-stranded DNA binding///contributes_to four-way junction DNA binding///contributes_to guanine/thymine mispair binding///contributes_to magnesium ion binding///methylated histone binding///mismatched DNA binding///contributes…	DNA repair///determination of adult lifespan///intrinsic apoptotic signaling pathway///intrinsic apoptotic signaling pathway in response to DNA damage///isotype switching///NOT maintenance of DNA repeat elements///meiotic mismatch repair///meiotic mismatch repair///mismatch repair///mismatch repair///mismatch repair///mismatch repair///negative regulation of DNA recombination///positive regulatio…	Golgi apparatus///MutSalpha complex///cytoplasm///intracellular membrane-bounded organelle///nuclear chromatin///nuclear chromosome///nucleoplasm///nucleoplasm///plasma membrane	contributes_to GO:0043531///contributes_to GO:0005524///contributes_to GO:0016887///contributes_to GO:0032405///GO:0003682///contributes_to GO:0003690///contributes_to GO:0000400///contributes_to GO:0032137///contributes_to GO:0000287///GO:0035064///GO:0030983///contributes_to GO:0030983///contributes_to GO:0032357///GO:0005515///contributes_to GO:0005515///NOT GO:0042803///contributes_to GO:0032…	GO:0006281///GO:0008340///GO:0097193///GO:0008630///GO:0045190///NOT GO:0043570///GO:0000710///GO:0000710///GO:0006298///GO:0006298///GO:0006298///GO:0006298///GO:0045910///GO:0051096///GO:0045830///GO:0007131///GO:0009411///GO:0009411///GO:0016446///GO:0016447///GO:0016032	GO:0005794///GO:0032301///GO:0005737///GO:0043231///GO:0000790///GO:0000228///GO:0005654///GO:0005654///GO:0005886
222067_x_at	histone cluster 1, H2bd	HIST1H2BD	6p21.3	0.00101762	0.0495101	DNA binding///molecular_function///protein heterodimerization activity	nucleosome assembly	cytoplasm///extracellular exosome///nuclear nucleosome///nucleoplasm///nucleoplasm///nucleus	GO:0003677///GO:0003674///GO:0046982	GO:0006334	GO:0005737///GO:0070062///GO:0000788///GO:0005654///GO:0005654///GO:0005634
220840_s_at	chromosome 1 open reading frame 112	C1orf112	1q24.2	0.00102128	0.0495773
202229_s_at	calcium homeostasis endoplasmic reticulum protein	CHERP	19p13.1	0.00102519	0.0495773	ion channel binding///poly(A) RNA binding///protein binding	RNA processing///cellular calcium ion homeostasis///negative regulation of cell proliferation///nervous system development///positive regulation of NFAT protein import into nucleus///release of sequestered calcium ion into cytosol	cytoplasm///membrane///perinuclear region of cytoplasm///sarcoplasmic reticulum membrane	GO:0044325///GO:0044822///GO:0005515	GO:0006396///GO:0006874///GO:0008285///GO:0007399///GO:0051533///GO:0051209	GO:0005737///GO:0016020///GO:0048471///GO:0033017
209613_s_at	alcohol dehydrogenase 1B (class I), beta polypeptide	ADH1B	4q23	0.00102818	0.0495773	alcohol dehydrogenase activity, zinc-dependent///alcohol dehydrogenase activity, zinc-dependent///zinc ion binding	ethanol oxidation///ethanol oxidation	cytosol	GO:0004024///GO:0004024///GO:0008270	GO:0006069///GO:0006069	GO:0005829
205235_s_at	kinesin family member 20B	KIF20B	10q23.31	0.00103162	0.0495773	ATP binding///ATP-dependent microtubule motor activity, plus-end-directed///ATPase activity///WW domain binding///microtubule binding///protein binding///protein homodimerization activity	cell cycle arrest///cell division///microtubule-based movement///mitotic nuclear division///neural tube closure///neuron projection morphogenesis///positive regulation of cell proliferation///positive regulation of cell proliferation///positive regulation of cytokinesis///positive regulation of intracellular protein transport///positive regulation of mitotic cytokinetic process///positive regulat…	axon///centrosome///contractile ring///cytoplasm///growth cone///kinesin complex///microtubule///midbody///midbody///mitotic spindle midzone///mitotic spindle pole///nucleolus///nucleoplasm///nucleus///perinuclear region of cytoplasm///spindle midzone	GO:0005524///GO:0008574///GO:0016887///GO:0050699///GO:0008017///GO:0005515///GO:0042803	GO:0007050///GO:0051301///GO:0007018///GO:0007067///GO:0001843///GO:0048812///GO:0008284///GO:0008284///GO:0032467///GO:0090316///GO:1903438///GO:2001224///GO:0035372///GO:2000114///GO:0007088	GO:0030424///GO:0005813///GO:0070938///GO:0005737///GO:0030426///GO:0005871///GO:0005874///GO:0030496///GO:0030496///GO:1990023///GO:0097431///GO:0005730///GO:0005654///GO:0005634///GO:0048471///GO:0051233
212786_at	C-type lectin domain family 16 member A	CLEC16A	16p13.13	0.00103168	0.0495773		autophagy	endosome membrane///lysosomal membrane		GO:0006914	GO:0010008///GO:0005765
219681_s_at	RAB11 family interacting protein 1	RAB11FIP1	8p11.22	0.00103235	0.0495773	Rab GTPase binding	negative regulation of adiponectin secretion///protein transport///regulated exocytosis	cytoplasm///intracellular membrane-bounded organelle///phagocytic vesicle membrane///recycling endosome	GO:0017137	GO:0070164///GO:0015031///GO:0045055	GO:0005737///GO:0043231///GO:0030670///GO:0055037
217745_s_at	N(alpha)-acetyltransferase 50, NatE catalytic subunit	NAA50	3q13.2	0.00103706	0.0496966	H4 histone acetyltransferase activity///peptide alpha-N-acetyltransferase activity///peptidyl-lysine N-acetyltransferase activity, acting on acetyl phosphate as donor///protein binding	N-terminal protein amino acid acetylation///histone H4 acetylation///mitotic sister chromatid cohesion, centromeric	colocalizes_with NatA complex///cytoplasm///extracellular exosome	GO:0010485///GO:0004596///GO:0052858///GO:0005515	GO:0006474///GO:0043967///GO:0071962	colocalizes_with GO:0031415///GO:0005737///GO:0070062
221698_s_at	C-type lectin domain family 7 member A	CLEC7A	12p13.2	0.00104448	0.0498202	MHC protein binding///carbohydrate binding///metal ion binding///protein binding///signaling pattern recognition receptor activity	T cell activation///carbohydrate mediated signaling///cell recognition///cellular response to molecule of fungal origin///defense response to protozoan///inflammatory response///innate immune response///leukocyte activation involved in immune response///pattern recognition receptor signaling pathway///phagocytosis, recognition///stimulatory C-type lectin receptor signaling pathway	cytoplasm///integral component of membrane///intracellular membrane-bounded organelle///nucleoplasm///plasma membrane	GO:0042287///GO:0030246///GO:0046872///GO:0005515///GO:0008329	GO:0042110///GO:0009756///GO:0008037///GO:0071226///GO:0042832///GO:0006954///GO:0045087///GO:0002366///GO:0002221///GO:0006910///GO:0002223	GO:0005737///GO:0016021///GO:0043231///GO:0005654///GO:0005886
221127_s_at	dickkopf WNT signaling pathway inhibitor 3	DKK3	11p15.2	0.00104604	0.0498202		Wnt signaling pathway///adrenal gland development///anatomical structure morphogenesis///negative regulation of aldosterone biosynthetic process///negative regulation of anti-Mullerian hormone signaling pathway///negative regulation of canonical Wnt signaling pathway///negative regulation of cortisol biosynthetic process///negative regulation of transcription, DNA-templated///regulation of transf…	extracellular space		GO:0016055///GO:0030325///GO:0009653///GO:0032348///GO:1902613///GO:0090090///GO:2000065///GO:0045892///GO:0017015	GO:0005615
203408_s_at	SATB homeobox 1	SATB1	3p23	0.00104801	0.0498202	RNA polymerase II regulatory region sequence-specific DNA binding///chromatin binding///double-stranded DNA binding///protein binding///transcriptional repressor activity, RNA polymerase II transcription regulatory region sequence-specific binding	CD4-positive, alpha-beta T cell differentiation///CD8-positive, alpha-beta T cell differentiation///activated T cell proliferation///cellular component disassembly involved in execution phase of apoptosis///chromatin organization///chromatin remodeling///epidermis development///histone methylation///negative regulation of transcription from RNA polymerase II promoter///reflex///transcription, DNA…	PML body///nuclear heterochromatin///nuclear matrix///nucleoplasm///nucleoplasm///nucleus	GO:0000977///GO:0003682///GO:0003690///GO:0005515///GO:0001227	GO:0043367///GO:0043374///GO:0050798///GO:0006921///GO:0006325///GO:0006338///GO:0008544///GO:0016571///GO:0000122///GO:0060004///GO:0006351///GO:0016032	GO:0016605///GO:0005720///GO:0016363///GO:0005654///GO:0005654///GO:0005634
40665_at	flavin containing monooxygenase 3	FMO3	1q24.3	0.00104907	0.0498202	N,N-dimethylaniline monooxygenase activity///NADP binding///amino acid binding///flavin adenine dinucleotide binding///monooxygenase activity///trimethylamine monooxygenase activity	drug metabolic process///oxidation-reduction process///xenobiotic metabolic process	endoplasmic reticulum membrane///integral component of membrane///intracellular membrane-bounded organelle///organelle membrane	GO:0004499///GO:0050661///GO:0016597///GO:0050660///GO:0004497///GO:0034899	GO:0017144///GO:0055114///GO:0006805	GO:0005789///GO:0016021///GO:0043231///GO:0031090
218135_at	ERGIC and golgi 2	ERGIC2	12p11.22	0.00105198	0.0498202	protein binding	retrograde vesicle-mediated transport, Golgi to ER	Golgi apparatus///cytoplasm///endoplasmic reticulum membrane///endoplasmic reticulum-Golgi intermediate compartment membrane///integral component of membrane///intracellular membrane-bounded organelle///membrane///nucleolus///nucleus	GO:0005515	GO:0006890	GO:0005794///GO:0005737///GO:0005789///GO:0033116///GO:0016021///GO:0043231///GO:0016020///GO:0005730///GO:0005634
201182_s_at	chromodomain helicase DNA binding protein 4	CHD4	12p13	0.00105783	0.0498202	ATP binding///ATP-dependent DNA helicase activity///DNA binding///contributes_to RNA polymerase II core promoter proximal region sequence-specific DNA binding///contributes_to RNA polymerase II distal enhancer sequence-specific DNA binding///RNA polymerase II repressing transcription factor binding///histone deacetylase activity///microtubule binding///contributes_to nucleosomal DNA binding///pro…	ATP-dependent chromatin remodeling///DNA duplex unwinding///histone deacetylation///negative regulation of transcription from RNA polymerase II promoter///regulation of signal transduction by p53 class mediator///regulation of transcription from RNA polymerase II promoter///spindle assembly///terminal button organization///transcription, DNA-templated	NuRD complex///centrosome///cytoplasm///membrane///nuclear chromatin///nucleoplasm///nucleoplasm///nucleus///protein complex///protein-DNA complex	GO:0005524///GO:0004003///GO:0003677///contributes_to GO:0000978///contributes_to GO:0000980///GO:0001103///GO:0004407///GO:0008017///contributes_to GO:0031492///GO:0005515///GO:0008270	GO:0043044///GO:0032508///GO:0016575///GO:0000122///GO:1901796///GO:0006357///GO:0051225///GO:0072553///GO:0006351	GO:0016581///GO:0005813///GO:0005737///GO:0016020///GO:0000790///GO:0005654///GO:0005654///GO:0005634///GO:0043234///GO:0032993
204244_s_at	DBF4 zinc finger	DBF4	7q21.3	0.00106004	0.0498202	enzyme activator activity///nucleic acid binding///zinc ion binding	DNA replication///G1/S transition of mitotic cell cycle///positive regulation of catalytic activity	nucleoplasm	GO:0008047///GO:0003676///GO:0008270	GO:0006260///GO:0000082///GO:0043085	GO:0005654
216520_s_at	uncharacterized LOC101928826///tumor protein, translationally-controlled 1	LOC101928826///TPT1	13q14	0.00106088	0.0498202	calcium ion binding///microtubule binding///poly(A) RNA binding///protein binding	calcium ion transport///cell differentiation///cellular calcium ion homeostasis///negative regulation of apoptotic process///negative regulation of intrinsic apoptotic signaling pathway in response to DNA damage///regulation of apoptotic process///response to virus	cytoplasm///cytoplasm///extracellular exosome///extracellular space///multivesicular body///nucleus///colocalizes_with tubulin complex	GO:0005509///GO:0008017///GO:0044822///GO:0005515	GO:0006816///GO:0030154///GO:0006874///GO:0043066///GO:1902230///GO:0042981///GO:0009615	GO:0005737///GO:0005737///GO:0070062///GO:0005615///GO:0005771///GO:0005634///colocalizes_with GO:0045298
204026_s_at	ZW10 interacting kinetochore protein	ZWINT	10q21-q22	0.00106316	0.0498202	protein N-terminus binding///protein binding	cell division///establishment of localization in cell///mitotic cell cycle checkpoint///mitotic sister chromatid segregation///sister chromatid cohesion	condensed chromosome kinetochore///cytoplasm///cytosol///dendrite///kinetochore///nucleus	GO:0047485///GO:0005515	GO:0051301///GO:0051649///GO:0007093///GO:0000070///GO:0007062	GO:0000777///GO:0005737///GO:0005829///GO:0030425///GO:0000776///GO:0005634
220677_s_at	ADAM metallopeptidase with thrombospondin type 1 motif 8	ADAMTS8	11q25	0.00106522	0.0498202	heparin binding///integrin binding///low-affinity phosphate transmembrane transporter activity///metalloendopeptidase activity///metallopeptidase activity///zinc ion binding	negative regulation of cell proliferation///phosphate ion transmembrane transport///proteolysis	colocalizes_with extracellular matrix///proteinaceous extracellular matrix	GO:0008201///GO:0005178///GO:0009673///GO:0004222///GO:0008237///GO:0008270	GO:0008285///GO:0035435///GO:0006508	colocalizes_with GO:0031012///GO:0005578
208335_s_at	atypical chemokine receptor 1 (Duffy blood group)	ACKR1	1q21-q22	0.00106554	0.0498202	C-C chemokine binding///G-protein coupled receptor activity///receptor activity///transmembrane signaling receptor activity	G-protein coupled receptor signaling pathway///chemokine-mediated signaling pathway///defense response///inflammatory response///regulation of chemokine production	early endosome///integral component of membrane///plasma membrane///recycling endosome	GO:0019957///GO:0004930///GO:0004872///GO:0004888	GO:0007186///GO:0070098///GO:0006952///GO:0006954///GO:0032642	GO:0005769///GO:0016021///GO:0005886///GO:0055037
217804_s_at	interleukin enhancer binding factor 3	ILF3	19p13.2	0.00106647	0.0498202	DNA binding///RNA binding///double-stranded RNA binding///poly(A) RNA binding///protein binding	defense response to virus///negative regulation of transcription, DNA-templated///negative regulation of translation///negative regulation of viral genome replication///positive regulation of transcription, DNA-templated///protein phosphorylation///transcription, DNA-templated	cytoplasm///intracellular ribonucleoprotein complex///membrane///mitochondrion///nucleolus///nucleoplasm///nucleus///nucleus	GO:0003677///GO:0003723///GO:0003725///GO:0044822///GO:0005515	GO:0051607///GO:0045892///GO:0017148///GO:0045071///GO:0045893///GO:0006468///GO:0006351	GO:0005737///GO:0030529///GO:0016020///GO:0005739///GO:0005730///GO:0005654///GO:0005634///GO:0005634
